# Supplementary material for: Data on pure tin by Positron Annihilation Lifetime Spectroscopy (PALS) acquired with a semi-analog/digital setup using DDRS4PALS
Source: Data Brief. 2018 Nov 28;22:16–29. doi: 10.1016/j.dib.2018.11.121 (PMC6293023; doi:10.1016/j.dib.2018.11.121)
Supplement: Supplementary file 2 — Supplementary material. [file mmc2.zip]

Archive with 24 entries (20 files):
- mmc2/
- mmc2/Conf1/
- mmc2/Conf1/settingsExp.drs4LTSettings
- mmc2/Conf1/settingsSim.drs4LTSettings
- mmc2/Conf1/simulationSn.drs4SimulationInputFile
- mmc2/ED1/
- mmc2/ED1/phs_A.dat
- mmc2/ED1/phs_A_co60.dat
- mmc2/ED1/phs_B.dat
- mmc2/ED1/phs_B_co60.dat
- mmc2/ED1/specExp_1000k.dat
- mmc2/ED1/specExp_1500k.dat
- mmc2/ED1/specExp_2000k.dat
- mmc2/ED1/specExp_2500k.dat
- mmc2/ED1/specExp_2800k.dat
- mmc2/ED1/specExp_500k.dat
- mmc2/ED1/specExp_co60.dat
- mmc2/SD1/
- mmc2/SD1/specSim_1000k_simu.dat
- mmc2/SD1/specSim_1500k_simu.dat
- mmc2/SD1/specSim_2000k_simu.dat
- mmc2/SD1/specSim_2500k_simu.dat
- mmc2/SD1/specSim_2800k_simu.dat
- mmc2/SD1/specSim_500k_simu.dat
