# Supplementary material for: Data on pure tin by Positron Annihilation Lifetime Spectroscopy (PALS) acquired with a semi-analog/digital setup using DDRS4PALS
Source: Data Brief. 2018 Nov 28;22:16–29. doi: 10.1016/j.dib.2018.11.121 (PMC6293023; doi:10.1016/j.dib.2018.11.121)
Supplement: Supplementary file 2 — Supplementary material. [file mmc2.zip › mmc2/Conf1/settingsExp.drs4LTSettings]

<DDRS4PALS>
    <last-save-date>So Jun 10 14:47:33 2018</last-save-date>
    <file-version>1</file-version>
    <burst-mode?>false</burst-mode?>
    <negative-lifetimes?>true</negative-lifetimes?>
    <force-stop-stop-Prompt-spectrum>false</force-stop-stop-Prompt-spectrum>
    <user-comment><!DOCTYPE HTML PUBLIC "-//W3C//DTD HTML 4.0//EN" "http://www.w3.org/TR/REC-html40/strict.dtd">
<html><head><meta name="qrichtext" content="1" /><style type="text/css">
p, li { white-space: pre-wrap; }
</style></head><body style=" font-family:'MS Shell Dlg 2'; font-size:7.875pt; font-weight:600; font-style:normal;">
<p style=" margin-top:0px; margin-bottom:0px; margin-left:0px; margin-right:0px; -qt-block-indent:0; text-indent:0px;"><span style=" font-size:8.1pt;">This software is written by Danny Petschke. Copyright 2016-2018. All rights reserved.</span></p></body></html></user-comment>
    <general-board-settings>
        <analog-input-channel-A>0</analog-input-channel-A>
        <analog-input-channel-B>1</analog-input-channel-B>
        <ignore-busy-state?>false</ignore-busy-state?>
        <trigger-source>4112</trigger-source>
        <trigger-polarity?>false</trigger-polarity?>
        <trigger-level-channel-A-in-mV>30</trigger-level-channel-A-in-mV>
        <trigger-level-channel-B-in-mV>30</trigger-level-channel-B-in-mV>
        <trigger-delay-in-ns>0</trigger-delay-in-ns>
        <positive-signal-polarity?>true</positive-signal-polarity?>
        <ROI-start-cell>50</ROI-start-cell>
        <ROI-stop-cell>1000</ROI-stop-cell>
        <sweep-in-ns>200</sweep-in-ns>
        <sample-speed-in-GHz>5.119999885559082</sample-speed-in-GHz>
    </general-board-settings>
    <timing-algorithm-settings>
        <CFD-level-detector-A>0.25</CFD-level-detector-A>
        <CFD-level-detector-B>0.25</CFD-level-detector-B>
        <algorithm-type>2</algorithm-type>
        <type-1-polynomial-interpolation>
            <intra-sampling-points>10</intra-sampling-points>
        </type-1-polynomial-interpolation>
        <type-2-spline-interpolation>
            <spline-type>
                <linear>
                    <enabled?>false</enabled?>
                </linear>
                <alglib-cubic>
                    <enabled?>true</enabled?>
                </alglib-cubic>
                <alglib-akima>
                    <enabled?>false</enabled?>
                </alglib-akima>
                <alglib-catmull-rom>
                    <enabled?>false</enabled?>
                </alglib-catmull-rom>
                <alglib-monotone>
                    <enabled?>false</enabled?>
                </alglib-monotone>
                <tk-cubic>
                    <enabled?>false</enabled?>
                </tk-cubic>
            </spline-type>
            <intra-sampling-points>200</intra-sampling-points>
        </type-2-spline-interpolation>
    </timing-algorithm-settings>
    <phs-settings>
        <phs-start-channel-min-A>472</phs-start-channel-min-A>
        <phs-start-channel-min-B>474</phs-start-channel-min-B>
        <phs-start-channel-max-A>930</phs-start-channel-max-A>
        <phs-start-channel-max-B>954</phs-start-channel-max-B>
        <phs-stop-channel-min-A>160</phs-stop-channel-min-A>
        <phs-stop-channel-min-B>172</phs-stop-channel-min-B>
        <phs-stop-channel-max-A>219</phs-stop-channel-max-A>
        <phs-stop-channel-max-B>238</phs-stop-channel-max-B>
    </phs-settings>
    <spectrum-settings>
        <spectrum-AB>
            <offset-AB-spectrum-in-ns>7</offset-AB-spectrum-in-ns>
            <scale-AB-spectrum-in-ns>50</scale-AB-spectrum-in-ns>
            <number-of-channels-AB-spectrum>10000</number-of-channels-AB-spectrum>
            <AB-spectrum-fit-iterations>40</AB-spectrum-fit-iterations>
        </spectrum-AB>
        <spectrum-BA>
            <offset-BA-spectrum-in-ns>8</offset-BA-spectrum-in-ns>
            <scale-BA-spectrum-in-ns>50</scale-BA-spectrum-in-ns>
            <number-of-channels-BA-spectrum>10000</number-of-channels-BA-spectrum>
            <BA-spectrum-fit-iterations>40</BA-spectrum-fit-iterations>
        </spectrum-BA>
        <spectrum-Merged>
            <offset-Merged-spectrum-in-ns>7</offset-Merged-spectrum-in-ns>
            <scale-Merged-spectrum-in-ns>50</scale-Merged-spectrum-in-ns>
            <number-of-channels-Merged-spectrum>10000</number-of-channels-Merged-spectrum>
            <Merged-spectrum-fit-iterations>40</Merged-spectrum-fit-iterations>
            <arrival-time-spread-in-ns>-0.88</arrival-time-spread-in-ns>
        </spectrum-Merged>
        <spectrum-Prompt>
            <offset-Prompt-spectrum-in-ns>6.2000000000000002</offset-Prompt-spectrum-in-ns>
            <scale-Prompt-spectrum-in-ns>10</scale-Prompt-spectrum-in-ns>
            <number-of-channels-Prompt-spectrum>1000</number-of-channels-Prompt-spectrum>
            <Prompt-spectrum-fit-iterations>40</Prompt-spectrum-fit-iterations>
        </spectrum-Prompt>
    </spectrum-settings>
    <area-filter-settings>
        <pulse-area-filter?>true</pulse-area-filter?>
        <pulse-area-filter-plot?>true</pulse-area-filter-plot?>
        <pulse-area-filter-binning-A>100</pulse-area-filter-binning-A>
        <pulse-area-filter-binning-B>100</pulse-area-filter-binning-B>
        <pulse-area-filter-nomalization-fraction-in-%-A>0.5</pulse-area-filter-nomalization-fraction-in-%-A>
        <pulse-area-filter-nomalization-fraction-in-%-B>0.5</pulse-area-filter-nomalization-fraction-in-%-B>
        <pulse-area-filter-upper-left-bounding-A>3</pulse-area-filter-upper-left-bounding-A>
        <pulse-area-filter-upper-right-bounding-A>108</pulse-area-filter-upper-right-bounding-A>
        <pulse-area-filter-lower-left-bounding-A>-3</pulse-area-filter-lower-left-bounding-A>
        <pulse-area-filter-lower-right-bounding-A>101</pulse-area-filter-lower-right-bounding-A>
        <pulse-area-filter-upper-left-bounding-B>7</pulse-area-filter-upper-left-bounding-B>
        <pulse-area-filter-upper-right-bounding-B>110</pulse-area-filter-upper-right-bounding-B>
        <pulse-area-filter-lower-left-bounding-B>1</pulse-area-filter-lower-left-bounding-B>
        <pulse-area-filter-lower-right-bounding-B>103</pulse-area-filter-lower-right-bounding-B>
    </area-filter-settings>
    <median-filter-settings>
        <median-filter-A?>false</median-filter-A?>
        <median-filter-window-size-A>5</median-filter-window-size-A>
        <median-filter-B?>false</median-filter-B?>
        <median-filter-window-size-B>5</median-filter-window-size-B>
    </median-filter-settings>
    <persistance-plot-settings>
        <persistance-plot?>false</persistance-plot?>
        <persistance-plot-using-CFD-B-as-reference-A?>false</persistance-plot-using-CFD-B-as-reference-A?>
        <persistance-plot-using-CFD-A-as-reference-B?>false</persistance-plot-using-CFD-A-as-reference-B?>
        <persistance-plot-left-of-maxValue-in-ns-A>5</persistance-plot-left-of-maxValue-in-ns-A>
        <persistance-plot-left-of-maxValue-in-ns-B>5</persistance-plot-left-of-maxValue-in-ns-B>
        <persistance-plot-right-of-maxValue-in-ns-A>4</persistance-plot-right-of-maxValue-in-ns-A>
        <persistance-plot-right-of-maxValue-in-ns-B>4</persistance-plot-right-of-maxValue-in-ns-B>
    </persistance-plot-settings>
</DDRS4PALS>
