# Supplementary material for: Data on pure tin by Positron Annihilation Lifetime Spectroscopy (PALS) acquired with a semi-analog/digital setup using DDRS4PALS
Source: Data Brief. 2018 Nov 28;22:16–29. doi: 10.1016/j.dib.2018.11.121 (PMC6293023; doi:10.1016/j.dib.2018.11.121)
Supplement: Supplementary file 2 — Supplementary material. [file mmc2.zip › mmc2/Conf1/simulationSn.drs4SimulationInputFile]

<DLTPulseGenerator-library-simulation-input>
    <hardware-setup>
        <irf-PDS-A>
            <irf-1>
                <is-enabled?>true</is-enabled?>
                <function-type>GAUSSIAN</function-type>
                <intensity>1</intensity>
                <uncertainty-in-ns>0.061205</uncertainty-in-ns>
                <shift-in-ns>0</shift-in-ns>
            </irf-1>
            <irf-2>
                <is-enabled?>false</is-enabled?>
                <function-type>GAUSSIAN</function-type>
                <intensity>1</intensity>
                <uncertainty-in-ns>0.084932901</uncertainty-in-ns>
                <shift-in-ns>0</shift-in-ns>
            </irf-2>
            <irf-3>
                <is-enabled?>false</is-enabled?>
                <function-type>GAUSSIAN</function-type>
                <intensity>1</intensity>
                <uncertainty-in-ns>0.084932901</uncertainty-in-ns>
                <shift-in-ns>0</shift-in-ns>
            </irf-3>
            <irf-4>
                <is-enabled?>false</is-enabled?>
                <function-type>GAUSSIAN</function-type>
                <intensity>1</intensity>
                <uncertainty-in-ns>0.084932901</uncertainty-in-ns>
                <shift-in-ns>0</shift-in-ns>
            </irf-4>
            <irf-5>
                <is-enabled?>false</is-enabled?>
                <function-type>GAUSSIAN</function-type>
                <intensity>1</intensity>
                <uncertainty-in-ns>0.084932901</uncertainty-in-ns>
                <shift-in-ns>0</shift-in-ns>
            </irf-5>
        </irf-PDS-A>
        <irf-PDS-B>
            <irf-1>
                <is-enabled?>true</is-enabled?>
                <function-type>GAUSSIAN</function-type>
                <intensity>1</intensity>
                <uncertainty-in-ns>0.061205</uncertainty-in-ns>
                <shift-in-ns>0</shift-in-ns>
            </irf-1>
            <irf-2>
                <is-enabled?>false</is-enabled?>
                <function-type>GAUSSIAN</function-type>
                <intensity>1</intensity>
                <uncertainty-in-ns>0.084932901</uncertainty-in-ns>
                <shift-in-ns>0</shift-in-ns>
            </irf-2>
            <irf-3>
                <is-enabled?>false</is-enabled?>
                <function-type>GAUSSIAN</function-type>
                <intensity>1</intensity>
                <uncertainty-in-ns>0.084932901</uncertainty-in-ns>
                <shift-in-ns>0</shift-in-ns>
            </irf-3>
            <irf-4>
                <is-enabled?>false</is-enabled?>
                <function-type>GAUSSIAN</function-type>
                <intensity>1</intensity>
                <uncertainty-in-ns>0.084932901</uncertainty-in-ns>
                <shift-in-ns>0</shift-in-ns>
            </irf-4>
            <irf-5>
                <is-enabled?>false</is-enabled?>
                <function-type>GAUSSIAN</function-type>
                <intensity>1</intensity>
                <uncertainty-in-ns>0.084932901</uncertainty-in-ns>
                <shift-in-ns>0</shift-in-ns>
            </irf-5>
        </irf-PDS-B>
        <irf-MU>
            <irf-1>
                <is-enabled?>true</is-enabled?>
                <function-type>GAUSSIAN</function-type>
                <intensity>1</intensity>
                <uncertainty-in-ns>0.0025</uncertainty-in-ns>
                <shift-in-ns>0</shift-in-ns>
            </irf-1>
            <irf-2>
                <is-enabled?>false</is-enabled?>
                <function-type>GAUSSIAN</function-type>
                <intensity>1</intensity>
                <uncertainty-in-ns>0.00249999994</uncertainty-in-ns>
                <shift-in-ns>0</shift-in-ns>
            </irf-2>
            <irf-3>
                <is-enabled?>false</is-enabled?>
                <function-type>GAUSSIAN</function-type>
                <intensity>1</intensity>
                <uncertainty-in-ns>0.00249999994</uncertainty-in-ns>
                <shift-in-ns>0</shift-in-ns>
            </irf-3>
            <irf-4>
                <is-enabled?>false</is-enabled?>
                <function-type>GAUSSIAN</function-type>
                <intensity>1</intensity>
                <uncertainty-in-ns>0.00249999994</uncertainty-in-ns>
                <shift-in-ns>0</shift-in-ns>
            </irf-4>
            <irf-5>
                <is-enabled?>false</is-enabled?>
                <function-type>GAUSSIAN</function-type>
                <intensity>1</intensity>
                <uncertainty-in-ns>0.00249999994</uncertainty-in-ns>
                <shift-in-ns>0</shift-in-ns>
            </irf-5>
        </irf-MU>
        <arrival-time-spread-ATS-in-ns>0.0</arrival-time-spread-ATS-in-ns>
    </hardware-setup>
    <pulse-height-spectrum-PHS>
        <mean-stop-window-A-in-mV>90</mean-stop-window-A-in-mV>
        <mean-stop-window-B-in-mV>90</mean-stop-window-B-in-mV>
        <mean-start-window-A-in-mV>190</mean-start-window-A-in-mV>
        <mean-start-window-B-in-mV>190</mean-start-window-B-in-mV>
        <standard-deviation-stop-window-A-in-mV>25</standard-deviation-stop-window-A-in-mV>
        <standard-deviation-stop-window-B-in-mV>25</standard-deviation-stop-window-B-in-mV>
        <standard-deviation-start-window-A-in-mV>150</standard-deviation-start-window-A-in-mV>
        <standard-deviation-start-window-B-in-mV>150</standard-deviation-start-window-B-in-mV>
    </pulse-height-spectrum-PHS>
    <detector-output-pulse-shape>
        <rise-time-in-ns>2.5</rise-time-in-ns>
        <pulse-width-in-ns>0.165000007</pulse-width-in-ns>
    </detector-output-pulse-shape>
    <lifetime-spectrum-simulation-input>
        <background-intensity>0.100000001</background-intensity>
        <prompt-intensity>0.020000003</prompt-intensity>
        <lifetime-1-enabled?>true</lifetime-1-enabled?>
        <lifetime-2-enabled?>true</lifetime-2-enabled?>
        <lifetime-3-enabled?>true</lifetime-3-enabled?>
        <lifetime-4-enabled?>false</lifetime-4-enabled?>
        <lifetime-5-enabled?>false</lifetime-5-enabled?>
        <lifetime-1-tau-in-ns>0.192</lifetime-1-tau-in-ns>
        <lifetime-1-intensity>0.82</lifetime-1-intensity>
        <lifetime-1-distribution-information>
            <is-enabled?>false</is-enabled?>
            <function-type>GAUSSIAN</function-type>
            <uncertainty-in-ns>0</uncertainty-in-ns>
            <grid-count>0</grid-count>
            <grid-increment-in-ns>0</grid-increment-in-ns>
        </lifetime-1-distribution-information>
        <lifetime-2-tau-in-ns>0.385</lifetime-2-tau-in-ns>
        <lifetime-2-intensityy>0.175</lifetime-2-intensityy>
        <lifetime-2-distribution-information>
            <is-enabled?>false</is-enabled?>
            <function-type>GAUSSIAN</function-type>
            <uncertainty-in-ns>0</uncertainty-in-ns>
            <grid-count>0</grid-count>
            <grid-increment-in-ns>0</grid-increment-in-ns>
        </lifetime-2-distribution-information>
        <lifetime-3-tau-in-ns>3.05</lifetime-3-tau-in-ns>
        <lifetime-3-intensity>0.005</lifetime-3-intensity>
        <lifetime-3-distribution-information>
            <is-enabled?>false</is-enabled?>
            <function-type>GAUSSIAN</function-type>
            <uncertainty-in-ns>0</uncertainty-in-ns>
            <grid-count>0</grid-count>
            <grid-increment-in-ns>0</grid-increment-in-ns>
        </lifetime-3-distribution-information>
        <lifetime-4-tau-in-ns>1.20000005</lifetime-4-tau-in-ns>
        <lifetime-4-intensity>0.300000012</lifetime-4-intensity>
        <lifetime-4-distribution-information>
            <is-enabled?>false</is-enabled?>
            <function-type>GAUSSIAN</function-type>
            <uncertainty-in-ns>0</uncertainty-in-ns>
            <grid-count>0</grid-count>
            <grid-increment-in-ns>0</grid-increment-in-ns>
        </lifetime-4-distribution-information>
        <lifetime-5-tau-in-ns>3.5999999</lifetime-5-tau-in-ns>
        <lifetime-5-intensity>0.200000003</lifetime-5-intensity>
        <lifetime-5-distribution-information>
            <is-enabled?>false</is-enabled?>
            <function-type>GAUSSIAN</function-type>
            <uncertainty-in-ns>0</uncertainty-in-ns>
            <grid-count>0</grid-count>
            <grid-increment-in-ns>0</grid-increment-in-ns>
        </lifetime-5-distribution-information>
    </lifetime-spectrum-simulation-input>
</DLTPulseGenerator-library-simulation-input>
