# Supplementary material for: Data on pure tin by Positron Annihilation Lifetime Spectroscopy (PALS) acquired with a semi-analog/digital setup using DDRS4PALS
Source: Data Brief. 2018 Nov 28;22:16–29. doi: 10.1016/j.dib.2018.11.121 (PMC6293023; doi:10.1016/j.dib.2018.11.121)
Supplement: Supplementary file 2 — Supplementary material. [file mmc2.zip › mmc2/ED1/phs_A.dat]

#PHS - A
#Mo Jun 4 10:24:40 2018
# Channel-Resolution: 0.488mV
# Total Counts: 58710274[#]
channel	counts
0	0
1	9
2	212
3	2276
4	8687
5	10192
6	7852
7	5102
8	3678
9	3159
10	2794
11	2752
12	3020
13	3884
14	5007
15	5857
16	7139
17	7985
18	9092
19	9834
20	10533
21	10687
22	11210
23	12179
24	14626
25	19073
26	24645
27	44198
28	109797
29	236750
30	343111
31	318004
32	199604
33	96301
34	42903
35	22983
36	17078
37	15710
38	14791
39	13711
40	13059
41	12498
42	13250
43	12723
44	12799
45	12437
46	12544
47	12140
48	11805
49	11597
50	11645
51	11681
52	11426
53	11372
54	11235
55	11141
56	10931
57	10431
58	10053
59	10629
60	10398
61	9983
62	10358
63	10030
64	9715
65	9795
66	9460
67	9462
68	9512
69	9466
70	9382
71	9350
72	9363
73	9172
74	9099
75	8551
76	8754
77	9078
78	8737
79	8909
80	8665
81	8639
82	8595
83	8526
84	8382
85	8428
86	8527
87	8504
88	8341
89	8325
90	8179
91	8338
92	7738
93	8163
94	8179
95	8053
96	8022
97	8162
98	8007
99	8005
100	7936
101	7803
102	7832
103	8069
104	8021
105	7974
106	7936
107	7950
108	7691
109	7681
110	8071
111	8096
112	8037
113	7859
114	8284
115	8364
116	8368
117	8471
118	8198
119	8678
120	8719
121	8697
122	8708
123	8800
124	8675
125	8844
126	8337
127	8928
128	8943
129	9078
130	9211
131	9203
132	9736
133	10230
134	11114
135	12720
136	16359
137	20962
138	28369
139	40118
140	55647
141	76119
142	102652
143	132039
144	170962
145	213466
146	256927
147	297245
148	334194
149	365880
150	391084
151	407830
152	417169
153	440532
154	445723
155	450634
156	453698
157	453516
158	453568
159	452876
160	447753
161	453901
162	458565
163	458559
164	458809
165	457589
166	456635
167	455904
168	450978
169	445726
170	456139
171	455069
172	452487
173	451376
174	450239
175	444632
176	441615
177	435105
178	436776
179	439726
180	437297
181	433247
182	430852
183	428300
184	422096
185	417792
186	409120
187	418553
188	412658
189	409489
190	405773
191	401487
192	398186
193	392754
194	385735
195	382200
196	384948
197	381528
198	376232
199	371763
200	366618
201	361974
202	358208
203	347122
204	353840
205	349905
206	343503
207	341023
208	337003
209	332984
210	326215
211	319563
212	315313
213	317700
214	312795
215	308214
216	303738
217	297934
218	295484
219	287525
220	278586
221	283569
222	279635
223	273672
224	270279
225	264135
226	261058
227	256155
228	250286
229	244105
230	245290
231	240256
232	235789
233	230984
234	225764
235	220793
236	216057
237	208442
238	211134
239	206382
240	202022
241	197622
242	193418
243	189219
244	183046
245	178108
246	173869
247	173458
248	169509
249	164812
250	160755
251	156785
252	153412
253	149030
254	142751
255	142960
256	140421
257	135330
258	132233
259	128466
260	124803
261	121554
262	117850
263	114274
264	113420
265	110208
266	107717
267	104717
268	100748
269	98937
270	95558
271	92013
272	90711
273	89044
274	86224
275	84528
276	82270
277	79958
278	77651
279	75347
280	72245
281	72254
282	70932
283	68678
284	67030
285	64808
286	63691
287	62141
288	59917
289	58488
290	58410
291	56704
292	55457
293	54546
294	53171
295	52144
296	51036
297	49517
298	49454
299	48390
300	47414
301	47038
302	45380
303	44503
304	43626
305	42799
306	42582
307	42365
308	41671
309	41256
310	40387
311	39830
312	39411
313	38952
314	37789
315	38140
316	37358
317	36990
318	36362
319	36576
320	35589
321	35292
322	35019
323	34311
324	34618
325	34291
326	34310
327	33565
328	33337
329	33131
330	32778
331	32548
332	32742
333	32369
334	32500
335	31995
336	32031
337	31672
338	31472
339	31149
340	31025
341	31589
342	31124
343	31098
344	31061
345	30621
346	30745
347	30252
348	29528
349	29809
350	30131
351	30038
352	30010
353	29957
354	29641
355	29959
356	29511
357	29383
358	29854
359	29449
360	29185
361	29572
362	29218
363	29283
364	29224
365	28354
366	29266
367	29179
368	28985
369	29009
370	29168
371	28783
372	28654
373	28528
374	28322
375	28579
376	28539
377	28487
378	28707
379	28457
380	28256
381	28397
382	27994
383	28442
384	28345
385	28115
386	28399
387	27824
388	28011
389	28140
390	28141
391	27720
392	28026
393	28199
394	27866
395	27676
396	28116
397	28197
398	27729
399	27471
400	27939
401	28097
402	27769
403	27893
404	27751
405	27811
406	27733
407	27633
408	27450
409	27659
410	27588
411	27596
412	27535
413	27225
414	27587
415	27252
416	27057
417	27504
418	27806
419	27508
420	27619
421	27618
422	27293
423	27520
424	26965
425	26828
426	27347
427	27496
428	26984
429	27421
430	27156
431	27008
432	27130
433	26839
434	27137
435	27102
436	26987
437	27018
438	26885
439	27031
440	27102
441	26964
442	26791
443	27199
444	27189
445	27206
446	26840
447	27214
448	26719
449	26847
450	26620
451	27053
452	27141
453	26919
454	26957
455	27008
456	26970
457	26758
458	26894
459	26203
460	26897
461	26951
462	27169
463	26963
464	26808
465	26809
466	26701
467	26502
468	26645
469	26862
470	26806
471	27306
472	26973
473	26692
474	26794
475	26900
476	26375
477	26809
478	26942
479	27192
480	26669
481	27117
482	27067
483	27015
484	26509
485	26472
486	26967
487	27138
488	27174
489	27017
490	27041
491	26892
492	26714
493	26483
494	27117
495	27325
496	26804
497	26891
498	26983
499	27184
500	27126
501	26768
502	26586
503	27121
504	27018
505	27104
506	27098
507	27172
508	27047
509	27199
510	26987
511	26880
512	27083
513	26916
514	27205
515	27243
516	26998
517	27104
518	27214
519	26985
520	27373
521	27175
522	27298
523	27006
524	27359
525	27178
526	27264
527	27000
528	27148
529	27429
530	27435
531	27367
532	27521
533	27597
534	27354
535	27276
536	27250
537	27843
538	27503
539	27458
540	27827
541	27440
542	27582
543	27643
544	27363
545	27558
546	27831
547	27608
548	28018
549	28125
550	27491
551	27917
552	27980
553	27786
554	28053
555	27993
556	28158
557	28159
558	27979
559	28091
560	27934
561	27848
562	27975
563	28579
564	28440
565	28324
566	28432
567	28123
568	27918
569	27993
570	27939
571	28511
572	28404
573	28207
574	28557
575	28377
576	28698
577	28751
578	28278
579	28392
580	28628
581	28833
582	28544
583	28773
584	28752
585	28682
586	28287
587	28540
588	29048
589	29078
590	28886
591	29014
592	29152
593	28839
594	28723
595	28771
596	28868
597	29048
598	29227
599	29061
600	28806
601	28946
602	28826
603	28937
604	28460
605	29097
606	29003
607	29106
608	28851
609	29019
610	28449
611	28551
612	28377
613	28255
614	28972
615	28866
616	28793
617	28663
618	28703
619	28660
620	28504
621	28229
622	29014
623	28385
624	28647
625	28673
626	28451
627	28273
628	28172
629	28045
630	28132
631	28295
632	28243
633	28298
634	28537
635	28108
636	27874
637	28088
638	27730
639	27952
640	27911
641	28037
642	27853
643	27899
644	27819
645	27430
646	27241
647	27028
648	27503
649	27397
650	27254
651	27386
652	27057
653	27241
654	27121
655	26342
656	26976
657	26928
658	27214
659	26950
660	26787
661	26689
662	26640
663	26468
664	26280
665	26642
666	26311
667	26309
668	26221
669	26128
670	26101
671	25624
672	26027
673	25638
674	25760
675	25731
676	25549
677	25632
678	25266
679	25611
680	25235
681	24928
682	25432
683	25543
684	25180
685	24918
686	25063
687	24785
688	24892
689	24770
690	24640
691	24794
692	24489
693	24769
694	24473
695	24317
696	24251
697	24030
698	23637
699	23993
700	23960
701	23529
702	23953
703	23476
704	23739
705	23434
706	23036
707	23376
708	23556
709	22876
710	23174
711	23235
712	23043
713	23010
714	22609
715	22238
716	22746
717	22573
718	22548
719	22538
720	22409
721	22277
722	22241
723	21957
724	22066
725	22094
726	21482
727	21587
728	21701
729	21637
730	21633
731	21424
732	21208
733	21281
734	21236
735	21042
736	21051
737	20739
738	20995
739	20691
740	20564
741	20670
742	20488
743	20630
744	20337
745	20427
746	20223
747	20028
748	19846
749	19657
750	19877
751	19772
752	19787
753	19639
754	19484
755	19558
756	19293
757	18979
758	19167
759	19107
760	18896
761	18661
762	18800
763	18719
764	18827
765	18271
766	18199
767	18425
768	18302
769	18192
770	17944
771	17914
772	17740
773	17604
774	17703
775	17471
776	17404
777	17179
778	17169
779	17178
780	16957
781	17086
782	16851
783	16542
784	16643
785	16631
786	16455
787	16254
788	15995
789	16125
790	16094
791	15890
792	15718
793	15826
794	15505
795	15547
796	15515
797	15349
798	15112
799	15162
800	14912
801	14883
802	14828
803	14880
804	14787
805	14530
806	14276
807	14409
808	14337
809	14066
810	13959
811	14258
812	13783
813	13856
814	13798
815	13833
816	13430
817	13295
818	13228
819	13412
820	13197
821	13093
822	12824
823	12732
824	12786
825	12639
826	12536
827	12559
828	12374
829	12492
830	12378
831	12154
832	11881
833	12108
834	11742
835	11612
836	11669
837	11583
838	11426
839	11447
840	11119
841	11288
842	11364
843	10915
844	10750
845	10629
846	10782
847	10584
848	10530
849	10352
850	10260
851	10224
852	9982
853	9939
854	10087
855	9897
856	9651
857	9623
858	9448
859	9472
860	9333
861	9371
862	9300
863	9060
864	9073
865	8874
866	8850
867	8755
868	8790
869	8430
870	8463
871	8608
872	8192
873	8318
874	8210
875	8025
876	7989
877	7732
878	7884
879	7676
880	7491
881	7356
882	7407
883	7337
884	7157
885	7012
886	7068
887	6882
888	6862
889	6967
890	6712
891	6673
892	6590
893	6257
894	6130
895	6275
896	6125
897	6111
898	6078
899	6022
900	5715
901	5596
902	5506
903	5487
904	5399
905	5376
906	5320
907	5253
908	5147
909	5087
910	4799
911	4746
912	4702
913	4719
914	4671
915	4423
916	4326
917	4351
918	4123
919	4128
920	4026
921	3939
922	3855
923	3790
924	3632
925	3544
926	3512
927	3322
928	3246
929	3127
930	3108
931	3035
932	2901
933	2733
934	2639
935	2652
936	2590
937	2314
938	2414
939	2316
940	2217
941	2101
942	2060
943	1928
944	1816
945	1770
946	1690
947	1604
948	1517
949	1422
950	1363
951	1349
952	1236
953	1144
954	1144
955	1117
956	1059
957	987
958	880
959	861
960	805
961	736
962	687
963	688
964	640
965	600
966	578
967	489
968	470
969	442
970	422
971	361
972	329
973	333
974	295
975	265
976	222
977	249
978	217
979	209
980	188
981	172
982	167
983	141
984	131
985	137
986	117
987	113
988	119
989	114
990	108
991	99
992	89
993	74
994	78
995	74
996	58
997	70
998	60
999	72
1000	55
1001	40
1002	52
1003	48
1004	37
1005	36
1006	43
1007	35
1008	35
1009	46
1010	39
1011	37
1012	37
1013	31
1014	34
1015	24
1016	30
1017	30
1018	24
1019	30
1020	30
1021	30
1022	25
1023	477
