# Supplementary material for: Data on pure tin by Positron Annihilation Lifetime Spectroscopy (PALS) acquired with a semi-analog/digital setup using DDRS4PALS
Source: Data Brief. 2018 Nov 28;22:16–29. doi: 10.1016/j.dib.2018.11.121 (PMC6293023; doi:10.1016/j.dib.2018.11.121)
Supplement: Supplementary file 2 — Supplementary material. [file mmc2.zip › mmc2/ED1/phs_A_co60.dat]

#PHS - A
#Sa Jun 9 18:54:45 2018
# Channel-Resolution: 0.488mV
# Total Counts: 4708992[#]
channel	counts
0	0
1	0
2	1
3	3
4	4
5	7
6	8
7	14
8	22
9	20
10	20
11	19
12	34
13	24
14	31
15	27
16	28
17	26
18	18
19	31
20	40
21	82
22	276
23	942
24	1778
25	2318
26	1996
27	1554
28	1030
29	611
30	397
31	227
32	120
33	76
34	36
35	26
36	18
37	31
38	21
39	27
40	15
41	26
42	31
43	22
44	24
45	33
46	23
47	25
48	15
49	23
50	9
51	24
52	17
53	16
54	18
55	17
56	17
57	18
58	18
59	8
60	21
61	11
62	16
63	9
64	17
65	16
66	15
67	14
68	12
69	15
70	15
71	15
72	10
73	13
74	7
75	5
76	18
77	10
78	8
79	8
80	5
81	12
82	8
83	11
84	7
85	11
86	10
87	12
88	9
89	8
90	9
91	8
92	7
93	5
94	8
95	4
96	11
97	4
98	5
99	9
100	5
101	7
102	8
103	4
104	5
105	5
106	11
107	6
108	11
109	10
110	5
111	3
112	7
113	7
114	7
115	12
116	7
117	5
118	12
119	9
120	2
121	4
122	4
123	6
124	1
125	7
126	7
127	18
128	27
129	47
130	71
131	133
132	227
133	423
134	609
135	915
136	1433
137	1959
138	2741
139	3510
140	4480
141	5344
142	6421
143	7122
144	8128
145	8862
146	9377
147	9503
148	9934
149	10130
150	10028
151	10222
152	10025
153	10146
154	10054
155	10227
156	10137
157	9915
158	10042
159	9780
160	9740
161	9844
162	9848
163	9811
164	9751
165	9839
166	9606
167	9660
168	9517
169	9444
170	9684
171	9758
172	9563
173	9667
174	9487
175	9451
176	9599
177	9474
178	9410
179	9495
180	9463
181	9528
182	9211
183	9309
184	9121
185	9311
186	8965
187	9357
188	9455
189	9241
190	9136
191	8884
192	9358
193	9063
194	8934
195	9077
196	9091
197	8929
198	9105
199	8970
200	9028
201	8987
202	8907
203	8596
204	8971
205	9108
206	8909
207	8633
208	8898
209	8807
210	8589
211	8673
212	8647
213	8761
214	8934
215	8762
216	8632
217	8672
218	8612
219	8515
220	8523
221	8704
222	8847
223	8627
224	8642
225	8416
226	8663
227	8384
228	8486
229	8301
230	8492
231	8457
232	8276
233	8316
234	8391
235	8334
236	8143
237	8159
238	8456
239	8508
240	8226
241	8305
242	8226
243	8232
244	8220
245	8162
246	8124
247	8085
248	8169
249	8242
250	8064
251	8184
252	8100
253	8049
254	8006
255	8137
256	8091
257	8143
258	8189
259	8105
260	8030
261	7842
262	7919
263	7818
264	7970
265	8153
266	8020
267	7848
268	7930
269	7845
270	7945
271	7741
272	8085
273	8176
274	7944
275	7851
276	7797
277	7949
278	7892
279	7819
280	7695
281	7835
282	8013
283	7871
284	7732
285	7848
286	7732
287	7817
288	7655
289	7695
290	7899
291	7777
292	7727
293	7595
294	7800
295	7660
296	7480
297	7445
298	7649
299	7726
300	7698
301	7708
302	7604
303	7539
304	7505
305	7461
306	7637
307	7595
308	7634
309	7614
310	7478
311	7348
312	7475
313	7421
314	7540
315	7574
316	7660
317	7530
318	7482
319	7532
320	7339
321	7597
322	7369
323	7403
324	7659
325	7483
326	7450
327	7467
328	7567
329	7268
330	7435
331	7287
332	7259
333	7462
334	7519
335	7484
336	7313
337	7431
338	7495
339	7339
340	7177
341	7266
342	7443
343	7260
344	7338
345	7439
346	7199
347	7286
348	7262
349	7247
350	7440
351	7343
352	7324
353	7415
354	7170
355	7304
356	7120
357	7283
358	7348
359	7344
360	7282
361	7320
362	7334
363	7304
364	7154
365	7120
366	7123
367	7229
368	7178
369	7161
370	7147
371	7222
372	7133
373	7132
374	7077
375	7332
376	7123
377	7083
378	7181
379	7248
380	7074
381	7211
382	6882
383	7085
384	7170
385	7183
386	7205
387	7129
388	7178
389	7107
390	7169
391	7065
392	7100
393	7143
394	7248
395	7047
396	7004
397	7167
398	7062
399	7054
400	7041
401	7049
402	7217
403	7009
404	7250
405	6931
406	7081
407	7017
408	7084
409	7106
410	7117
411	7107
412	6999
413	7093
414	7157
415	6985
416	6859
417	7077
418	7124
419	7196
420	6984
421	7188
422	7019
423	7103
424	7213
425	6995
426	7258
427	7057
428	7075
429	7173
430	7191
431	6966
432	6896
433	7107
434	7250
435	7099
436	7225
437	7179
438	7014
439	7120
440	6996
441	6975
442	7074
443	7099
444	7269
445	7148
446	7084
447	7001
448	7070
449	7090
450	6969
451	6950
452	7191
453	7194
454	7088
455	7143
456	7091
457	7270
458	7267
459	7028
460	7254
461	7114
462	7140
463	7172
464	7240
465	7116
466	7093
467	6997
468	7069
469	7289
470	7260
471	7184
472	7076
473	7240
474	7307
475	7133
476	7125
477	7288
478	7269
479	7144
480	7249
481	7273
482	7444
483	7118
484	7107
485	7154
486	7387
487	7393
488	7292
489	7229
490	7369
491	7308
492	7218
493	7226
494	7334
495	7307
496	7264
497	7250
498	7448
499	7372
500	7274
501	7279
502	7389
503	7327
504	7515
505	7469
506	7395
507	7280
508	7458
509	7295
510	7268
511	7380
512	7403
513	7303
514	7415
515	7407
516	7421
517	7324
518	7417
519	7366
520	7528
521	7277
522	7471
523	7354
524	7416
525	7392
526	7432
527	7251
528	7287
529	7564
530	7574
531	7456
532	7243
533	7371
534	7318
535	7295
536	7483
537	7397
538	7533
539	7209
540	7403
541	7471
542	7394
543	7496
544	7277
545	7301
546	7315
547	7599
548	7054
549	7369
550	7170
551	7401
552	7212
553	7385
554	7292
555	7297
556	7338
557	7290
558	7351
559	7364
560	7303
561	7325
562	7231
563	7194
564	7281
565	7261
566	7348
567	7215
568	7220
569	7195
570	7229
571	7327
572	7304
573	7264
574	7160
575	7177
576	7182
577	7111
578	7188
579	7235
580	7323
581	7284
582	7243
583	7190
584	7196
585	7022
586	7101
587	7126
588	7178
589	7000
590	6982
591	7085
592	6976
593	6982
594	6938
595	7012
596	7050
597	6934
598	6986
599	7037
600	7083
601	7035
602	7056
603	6854
604	6824
605	6997
606	6929
607	6779
608	6760
609	6860
610	6774
611	6962
612	6901
613	6814
614	6659
615	6742
616	6941
617	6924
618	6682
619	6924
620	6722
621	6589
622	6698
623	6854
624	6639
625	6609
626	6718
627	6704
628	6455
629	6564
630	6436
631	6511
632	6462
633	6667
634	6528
635	6446
636	6472
637	6394
638	6315
639	6307
640	6410
641	6210
642	6449
643	6328
644	6338
645	6239
646	6134
647	6095
648	6164
649	6210
650	6105
651	6160
652	6199
653	6137
654	5994
655	5902
656	5958
657	6104
658	6052
659	5999
660	6062
661	5959
662	5877
663	5719
664	5940
665	5936
666	5914
667	6020
668	5661
669	5828
670	5680
671	5588
672	5486
673	5637
674	5682
675	5565
676	5602
677	5530
678	5488
679	5504
680	5489
681	5486
682	5452
683	5459
684	5327
685	5345
686	5394
687	5363
688	5281
689	5242
690	5215
691	5226
692	5129
693	5216
694	5178
695	4964
696	5055
697	5074
698	4928
699	5112
700	4968
701	4925
702	4919
703	4940
704	4878
705	4634
706	4747
707	4781
708	4771
709	4817
710	4767
711	4580
712	4520
713	4555
714	4621
715	4569
716	4687
717	4509
718	4456
719	4499
720	4270
721	4270
722	4404
723	4408
724	4355
725	4419
726	4344
727	4288
728	4277
729	4161
730	4227
731	4119
732	4045
733	4160
734	4114
735	3882
736	3931
737	4006
738	3886
739	3854
740	3808
741	3788
742	3729
743	3704
744	3761
745	3701
746	3765
747	3739
748	3620
749	3588
750	3739
751	3556
752	3538
753	3416
754	3505
755	3509
756	3349
757	3418
758	3299
759	3382
760	3260
761	3239
762	3278
763	3382
764	3199
765	3204
766	3065
767	3144
768	3152
769	3103
770	3123
771	3055
772	3085
773	2941
774	2974
775	2911
776	2994
777	2830
778	2776
779	2855
780	2768
781	2709
782	2850
783	2695
784	2829
785	2707
786	2688
787	2608
788	2540
789	2623
790	2475
791	2515
792	2343
793	2441
794	2434
795	2511
796	2386
797	2417
798	2494
799	2367
800	2274
801	2242
802	2157
803	2225
804	2217
805	2180
806	2174
807	2055
808	2143
809	2118
810	2060
811	2163
812	1988
813	2038
814	2040
815	2041
816	1898
817	1954
818	1963
819	1863
820	1950
821	1947
822	1845
823	1797
824	1772
825	1750
826	1780
827	1753
828	1689
829	1714
830	1625
831	1675
832	1646
833	1658
834	1565
835	1580
836	1654
837	1535
838	1512
839	1525
840	1478
841	1484
842	1450
843	1392
844	1420
845	1381
846	1367
847	1389
848	1357
849	1385
850	1368
851	1277
852	1304
853	1354
854	1225
855	1242
856	1277
857	1165
858	1236
859	1247
860	1204
861	1230
862	1148
863	1103
864	1115
865	1129
866	1095
867	1086
868	1081
869	1053
870	1060
871	1040
872	1026
873	989
874	973
875	998
876	999
877	942
878	916
879	901
880	843
881	887
882	855
883	850
884	788
885	802
886	906
887	790
888	794
889	750
890	740
891	775
892	786
893	693
894	723
895	729
896	698
897	686
898	656
899	646
900	591
901	597
902	547
903	558
904	605
905	535
906	612
907	489
908	523
909	555
910	551
911	531
912	468
913	465
914	460
915	453
916	420
917	435
918	424
919	356
920	387
921	399
922	365
923	369
924	363
925	309
926	294
927	299
928	314
929	305
930	296
931	270
932	280
933	208
934	219
935	263
936	223
937	212
938	213
939	183
940	179
941	191
942	157
943	135
944	151
945	160
946	126
947	117
948	113
949	123
950	112
951	89
952	99
953	92
954	85
955	83
956	73
957	83
958	66
959	63
960	52
961	40
962	39
963	37
964	42
965	42
966	32
967	37
968	27
969	27
970	25
971	20
972	27
973	24
974	17
975	11
976	13
977	12
978	15
979	8
980	10
981	10
982	7
983	8
984	8
985	1
986	5
987	2
988	4
989	2
990	0
991	3
992	0
993	2
994	0
995	2
996	2
997	4
998	2
999	0
1000	0
1001	1
1002	1
1003	0
1004	0
1005	1
1006	1
1007	0
1008	0
1009	0
1010	1
1011	0
1012	0
1013	1
1014	0
1015	0
1016	0
1017	0
1018	0
1019	0
1020	0
1021	0
1022	0
1023	1
