# Supplementary material for: Data on pure tin by Positron Annihilation Lifetime Spectroscopy (PALS) acquired with a semi-analog/digital setup using DDRS4PALS
Source: Data Brief. 2018 Nov 28;22:16–29. doi: 10.1016/j.dib.2018.11.121 (PMC6293023; doi:10.1016/j.dib.2018.11.121)
Supplement: Supplementary file 2 — Supplementary material. [file mmc2.zip › mmc2/ED1/phs_B.dat]

#PHS - B
#Mo Jun 4 10:24:48 2018
# Channel-Resolution: 0.488mV
# Total Counts: 58700324[#]
channel	counts
0	0
1	12
2	240
3	2828
4	17464
5	26556
6	20411
7	13702
8	10974
9	10801
10	12177
11	14285
12	16855
13	21871
14	27403
15	32545
16	38806
17	43763
18	49539
19	51755
20	53384
21	54289
22	56665
23	63476
24	77319
25	101605
26	144300
27	308169
28	768361
29	1499074
30	1881115
31	1435720
32	700259
33	279445
34	131183
35	84802
36	74430
37	68465
38	62206
39	58990
40	57747
41	56373
42	58165
43	57489
44	56503
45	56143
46	55527
47	54573
48	53701
49	51967
50	52159
51	52270
52	51554
53	50990
54	50173
55	49391
56	48045
57	47939
58	45762
59	47753
60	46798
61	46447
62	45602
63	45051
64	44417
65	44048
66	42592
67	41871
68	43165
69	42631
70	41874
71	41355
72	41059
73	40538
74	40023
75	38172
76	39498
77	39576
78	39311
79	38728
80	37885
81	38041
82	37419
83	36813
84	36787
85	36865
86	37005
87	36286
88	36256
89	36014
90	35850
91	35104
92	34465
93	35669
94	34999
95	35065
96	34717
97	34707
98	34084
99	34286
100	33727
101	33169
102	33939
103	33846
104	33832
105	33652
106	33535
107	33361
108	33033
109	32619
110	33799
111	34097
112	34206
113	34274
114	34397
115	34567
116	34629
117	34929
118	35174
119	36142
120	36688
121	36368
122	36417
123	36360
124	36632
125	36624
126	34866
127	36975
128	36478
129	36612
130	36338
131	36367
132	36294
133	36379
134	35994
135	35924
136	37040
137	37378
138	37885
139	38300
140	39354
141	40967
142	43749
143	47157
144	53228
145	61345
146	71807
147	84472
148	99063
149	117141
150	136507
151	157307
152	176646
153	203427
154	223947
155	244773
156	259198
157	271760
158	282157
159	289826
160	292050
161	300448
162	307566
163	309829
164	311516
165	312213
166	313084
167	312592
168	312101
169	309744
170	318592
171	320173
172	320335
173	321256
174	321597
175	321909
176	321186
177	320155
178	323775
179	327321
180	327806
181	327225
182	328242
183	328166
184	328473
185	326362
186	323511
187	331491
188	333441
189	331116
190	331197
191	330554
192	329807
193	327442
194	324242
195	324709
196	328982
197	327985
198	326135
199	325093
200	322595
201	319916
202	318233
203	311228
204	319287
205	316465
206	315114
207	311889
208	310126
209	307497
210	303977
211	299303
212	297715
213	300574
214	297096
215	294425
216	291287
217	288472
218	285582
219	281613
220	274560
221	278565
222	276018
223	273534
224	270401
225	267507
226	263581
227	261049
228	255825
229	251611
230	253313
231	249700
232	247249
233	243340
234	240953
235	238694
236	234440
237	227747
238	231272
239	228267
240	224060
241	221942
242	218108
243	216259
244	211704
245	208466
246	205247
247	205484
248	203396
249	200149
250	197391
251	195264
252	190435
253	187137
254	181367
255	183656
256	180613
257	177262
258	175115
259	172259
260	168772
261	164982
262	161860
263	157627
264	157876
265	154407
266	152124
267	149843
268	145337
269	143641
270	139920
271	135481
272	134804
273	132694
274	129952
275	127435
276	123938
277	121184
278	118679
279	115579
280	111233
281	111150
282	108857
283	105493
284	103171
285	100221
286	97680
287	95038
288	92714
289	90539
290	89438
291	86416
292	84289
293	82437
294	80153
295	78032
296	75479
297	72746
298	72227
299	70435
300	68338
301	66873
302	64599
303	63140
304	60941
305	58900
306	58111
307	56957
308	55179
309	53859
310	52510
311	51274
312	49206
313	48529
314	46394
315	46235
316	45202
317	43910
318	42706
319	42071
320	40938
321	40134
322	38442
323	38080
324	37625
325	36675
326	35490
327	35028
328	34330
329	33631
330	32551
331	31995
332	31965
333	31128
334	30569
335	30097
336	29644
337	28637
338	28116
339	27697
340	27116
341	27134
342	26813
343	26508
344	26065
345	25560
346	25068
347	24503
348	23985
349	24544
350	23936
351	23374
352	23336
353	22853
354	22882
355	22372
356	22206
357	21689
358	22026
359	21721
360	21497
361	20826
362	20768
363	20843
364	20709
365	20242
366	20585
367	20262
368	19999
369	19940
370	19897
371	19867
372	19459
373	19185
374	19072
375	19293
376	19117
377	19094
378	18714
379	19162
380	18674
381	18755
382	18215
383	18602
384	18565
385	18403
386	18359
387	18129
388	18176
389	18225
390	18153
391	17774
392	18206
393	17865
394	17856
395	17834
396	17526
397	17716
398	17719
399	17436
400	17534
401	17659
402	17643
403	17677
404	17432
405	17317
406	17365
407	17481
408	17189
409	17426
410	17354
411	17304
412	17316
413	17283
414	17005
415	17329
416	16832
417	16967
418	17189
419	17142
420	17020
421	16996
422	17102
423	16592
424	16689
425	16746
426	16801
427	16983
428	16968
429	16809
430	16784
431	16836
432	16658
433	16492
434	16872
435	16808
436	16990
437	16871
438	16514
439	16580
440	16496
441	16410
442	16358
443	16548
444	16543
445	16666
446	16578
447	16462
448	16384
449	16533
450	16395
451	16309
452	16542
453	16336
454	16504
455	16586
456	16547
457	16354
458	16468
459	15984
460	16327
461	16558
462	16379
463	16193
464	16201
465	16239
466	16418
467	16221
468	16062
469	16194
470	16327
471	16292
472	16208
473	16372
474	16449
475	16203
476	15977
477	16052
478	16154
479	16468
480	16311
481	16022
482	16186
483	16043
484	16282
485	16017
486	16113
487	16081
488	16273
489	15896
490	15976
491	16139
492	15740
493	15881
494	15828
495	16015
496	16090
497	15985
498	15956
499	15998
500	15953
501	16115
502	15945
503	15863
504	15898
505	16253
506	15998
507	15785
508	15869
509	16055
510	15538
511	16136
512	15926
513	15844
514	15965
515	15615
516	15563
517	15695
518	15386
519	15754
520	15751
521	16133
522	15851
523	15914
524	15905
525	15871
526	15758
527	15583
528	15814
529	15857
530	15782
531	15671
532	15846
533	15666
534	16066
535	15679
536	15580
537	15690
538	15625
539	15820
540	15922
541	15878
542	15677
543	15512
544	15761
545	15734
546	15900
547	15948
548	15802
549	15852
550	16170
551	15734
552	15797
553	15821
554	15915
555	16031
556	15900
557	15884
558	15830
559	15891
560	15830
561	15717
562	15568
563	15683
564	15802
565	15939
566	15677
567	15869
568	15506
569	15783
570	15620
571	15927
572	15829
573	15938
574	15894
575	15973
576	15773
577	15844
578	15586
579	15735
580	15683
581	15925
582	16025
583	16023
584	15846
585	15905
586	15869
587	15819
588	16094
589	15705
590	16082
591	15798
592	15917
593	15722
594	15861
595	16019
596	15814
597	16100
598	16193
599	16247
600	16233
601	16156
602	16126
603	16136
604	15903
605	16283
606	16171
607	16188
608	16252
609	16305
610	16140
611	16182
612	15948
613	16399
614	16235
615	16240
616	16633
617	16377
618	16370
619	16517
620	16314
621	16005
622	16289
623	16489
624	16555
625	16351
626	16326
627	16648
628	16412
629	16409
630	16245
631	16853
632	16825
633	16352
634	16496
635	16309
636	16612
637	16854
638	16424
639	16778
640	16890
641	16615
642	16703
643	16885
644	16841
645	16791
646	16794
647	16485
648	17084
649	16605
650	16951
651	16783
652	16854
653	16817
654	17130
655	16721
656	17107
657	16976
658	17143
659	17072
660	17260
661	17066
662	17062
663	16982
664	17114
665	17139
666	17198
667	17164
668	17109
669	17156
670	17299
671	17164
672	17091
673	17060
674	17236
675	17588
676	17602
677	17371
678	17172
679	17434
680	17299
681	17257
682	17641
683	17419
684	17622
685	17276
686	17447
687	17569
688	17548
689	17585
690	17417
691	17628
692	17661
693	17481
694	17814
695	17585
696	17585
697	17459
698	17053
699	17574
700	17382
701	17598
702	17575
703	17568
704	17447
705	17525
706	17498
707	17347
708	17680
709	17597
710	17281
711	17340
712	17253
713	17577
714	17367
715	17491
716	17644
717	17258
718	17318
719	17305
720	17260
721	17320
722	17269
723	17101
724	17059
725	17605
726	17138
727	17476
728	17302
729	17153
730	17288
731	17463
732	16786
733	17255
734	17336
735	17135
736	17356
737	17036
738	17090
739	17013
740	16708
741	16773
742	16895
743	16786
744	16932
745	16899
746	16851
747	16672
748	16677
749	16504
750	16630
751	16784
752	16552
753	16458
754	16386
755	16515
756	16446
757	16244
758	16055
759	16010
760	16286
761	16228
762	16038
763	16236
764	16147
765	16079
766	15977
767	15904
768	15780
769	15911
770	15779
771	15512
772	16022
773	15782
774	15659
775	15505
776	15788
777	15690
778	15796
779	15504
780	15596
781	15415
782	15342
783	15392
784	15182
785	15111
786	15266
787	15013
788	15223
789	15017
790	14972
791	14864
792	14768
793	14893
794	14890
795	14651
796	14545
797	14709
798	14506
799	14543
800	14400
801	14297
802	14364
803	14431
804	14237
805	14438
806	14199
807	14201
808	13875
809	13990
810	13865
811	13901
812	13948
813	13920
814	13937
815	13708
816	13837
817	13617
818	13490
819	13725
820	13824
821	13306
822	13318
823	13309
824	13445
825	13267
826	12917
827	13154
828	13176
829	13048
830	12900
831	12969
832	12816
833	13013
834	12892
835	12787
836	12884
837	12653
838	12804
839	12702
840	12519
841	12386
842	12482
843	12005
844	12166
845	12242
846	12111
847	11946
848	12128
849	11817
850	11745
851	11701
852	11521
853	11503
854	11592
855	11365
856	11418
857	11271
858	11007
859	10833
860	10685
861	10828
862	10604
863	10551
864	10543
865	10382
866	10273
867	10047
868	9833
869	9755
870	9759
871	9784
872	9459
873	9370
874	9212
875	8949
876	8813
877	8668
878	8713
879	8340
880	8288
881	7902
882	8028
883	7713
884	7407
885	7406
886	7055
887	7126
888	6957
889	6565
890	6547
891	6213
892	6127
893	6013
894	5558
895	5578
896	5508
897	5179
898	4997
899	4870
900	4765
901	4606
902	4551
903	4305
904	4246
905	4115
906	3875
907	3767
908	3556
909	3465
910	3299
911	3173
912	3111
913	2945
914	2870
915	2843
916	2636
917	2521
918	2324
919	2366
920	2189
921	2097
922	2162
923	1919
924	1954
925	1847
926	1696
927	1712
928	1748
929	1588
930	1580
931	1564
932	1452
933	1443
934	1371
935	1272
936	1366
937	1246
938	1227
939	1190
940	1206
941	1160
942	1076
943	1111
944	1093
945	1113
946	999
947	1023
948	998
949	1033
950	1004
951	1014
952	904
953	930
954	992
955	933
956	907
957	852
958	893
959	813
960	871
961	851
962	834
963	819
964	883
965	794
966	834
967	795
968	759
969	816
970	787
971	754
972	774
973	757
974	773
975	723
976	676
977	723
978	730
979	662
980	692
981	667
982	677
983	636
984	710
985	687
986	614
987	693
988	628
989	664
990	644
991	634
992	623
993	578
994	583
995	552
996	560
997	585
998	611
999	577
1000	563
1001	545
1002	507
1003	534
1004	565
1005	529
1006	495
1007	536
1008	491
1009	463
1010	477
1011	470
1012	475
1013	483
1014	440
1015	458
1016	453
1017	439
1018	453
1019	457
1020	426
1021	450
1022	406
1023	7699
