# Supplementary material for: Data on pure tin by Positron Annihilation Lifetime Spectroscopy (PALS) acquired with a semi-analog/digital setup using DDRS4PALS
Source: Data Brief. 2018 Nov 28;22:16–29. doi: 10.1016/j.dib.2018.11.121 (PMC6293023; doi:10.1016/j.dib.2018.11.121)
Supplement: Supplementary file 2 — Supplementary material. [file mmc2.zip › mmc2/ED1/phs_B_co60.dat]

#PHS - B
#Sa Jun 9 18:54:52 2018
# Channel-Resolution: 0.488mV
# Total Counts: 4708967[#]
channel	counts
0	0
1	0
2	0
3	7
4	16
5	24
6	64
7	86
8	97
9	133
10	124
11	124
12	140
13	145
14	149
15	134
16	133
17	125
18	140
19	144
20	247
21	771
22	3154
23	7807
24	11996
25	12174
26	8964
27	5792
28	3590
29	2095
30	1204
31	638
32	310
33	219
34	128
35	150
36	125
37	104
38	123
39	109
40	123
41	132
42	127
43	120
44	126
45	124
46	124
47	110
48	133
49	117
50	109
51	100
52	115
53	94
54	94
55	103
56	88
57	104
58	107
59	89
60	89
61	91
62	78
63	74
64	82
65	71
66	84
67	75
68	63
69	77
70	71
71	72
72	68
73	61
74	64
75	60
76	49
77	68
78	61
79	44
80	53
81	51
82	50
83	66
84	47
85	49
86	50
87	51
88	51
89	60
90	55
91	42
92	32
93	47
94	40
95	42
96	39
97	49
98	41
99	33
100	52
101	38
102	39
103	39
104	36
105	55
106	51
107	52
108	43
109	41
110	50
111	28
112	38
113	39
114	56
115	43
116	45
117	43
118	45
119	35
120	44
121	27
122	29
123	46
124	45
125	30
126	34
127	31
128	45
129	35
130	42
131	34
132	46
133	53
134	58
135	126
136	139
137	264
138	416
139	512
140	790
141	1117
142	1502
143	1990
144	2590
145	3269
146	3954
147	4782
148	5285
149	6068
150	6537
151	7171
152	7364
153	7910
154	8244
155	8202
156	8269
157	8455
158	8507
159	8551
160	8302
161	8491
162	8523
163	8572
164	8509
165	8412
166	8550
167	8477
168	8428
169	8306
170	8389
171	8342
172	8390
173	8435
174	8394
175	8299
176	8247
177	8127
178	8171
179	8448
180	8191
181	8099
182	8259
183	8217
184	8092
185	8107
186	7969
187	8040
188	8212
189	8053
190	8126
191	8010
192	8213
193	8010
194	7973
195	7774
196	8197
197	8040
198	7926
199	7956
200	8146
201	8063
202	8043
203	7724
204	7820
205	7990
206	7843
207	7819
208	7843
209	7824
210	7879
211	7830
212	7811
213	7711
214	7851
215	7953
216	7758
217	7776
218	7707
219	7746
220	7571
221	7588
222	7839
223	7884
224	7865
225	7762
226	7580
227	7768
228	7517
229	7550
230	7541
231	7731
232	7718
233	7648
234	7511
235	7456
236	7733
237	7385
238	7595
239	7515
240	7419
241	7589
242	7472
243	7577
244	7489
245	7460
246	7266
247	7499
248	7458
249	7510
250	7489
251	7397
252	7321
253	7440
254	7194
255	7426
256	7403
257	7449
258	7371
259	7409
260	7442
261	7238
262	7352
263	7249
264	7435
265	7226
266	7318
267	7364
268	7299
269	7213
270	7204
271	7163
272	7215
273	7234
274	7270
275	7160
276	7222
277	7189
278	7264
279	7222
280	7004
281	7328
282	7180
283	7207
284	7280
285	7187
286	7140
287	7075
288	7105
289	7233
290	7160
291	7338
292	7303
293	7042
294	7168
295	7301
296	7097
297	6980
298	7171
299	7036
300	7067
301	7056
302	7007
303	6955
304	7218
305	6959
306	6823
307	6962
308	6960
309	7033
310	7025
311	7016
312	6953
313	6966
314	6764
315	6850
316	6993
317	7067
318	6919
319	7119
320	6853
321	6822
322	6841
323	6966
324	6960
325	6926
326	7063
327	6943
328	6852
329	7070
330	6991
331	6796
332	6929
333	6982
334	7011
335	6815
336	6800
337	6826
338	6788
339	6741
340	6755
341	6922
342	6907
343	7002
344	6835
345	6802
346	6698
347	6922
348	6743
349	6731
350	6898
351	6873
352	6724
353	6803
354	6789
355	6779
356	6715
357	6631
358	6676
359	6942
360	6713
361	6678
362	6662
363	6801
364	6785
365	6592
366	6703
367	6690
368	6806
369	6668
370	6896
371	6766
372	6674
373	6722
374	6629
375	6612
376	6771
377	6549
378	6650
379	6609
380	6567
381	6802
382	6617
383	6685
384	6776
385	6617
386	6573
387	6718
388	6648
389	6644
390	6573
391	6499
392	6609
393	6624
394	6521
395	6703
396	6626
397	6748
398	6684
399	6584
400	6673
401	6540
402	6639
403	6671
404	6619
405	6656
406	6396
407	6561
408	6620
409	6625
410	6651
411	6610
412	6602
413	6617
414	6587
415	6650
416	6523
417	6518
418	6478
419	6426
420	6538
421	6555
422	6586
423	6627
424	6433
425	6411
426	6622
427	6599
428	6639
429	6482
430	6495
431	6537
432	6515
433	6450
434	6509
435	6429
436	6760
437	6614
438	6506
439	6531
440	6275
441	6369
442	6506
443	6721
444	6438
445	6636
446	6609
447	6604
448	6519
449	6453
450	6666
451	6544
452	6574
453	6549
454	6511
455	6424
456	6577
457	6567
458	6619
459	6426
460	6429
461	6595
462	6547
463	6502
464	6521
465	6650
466	6454
467	6702
468	6598
469	6557
470	6513
471	6586
472	6606
473	6470
474	6563
475	6715
476	6480
477	6536
478	6587
479	6426
480	6644
481	6561
482	6582
483	6657
484	6452
485	6644
486	6517
487	6609
488	6580
489	6590
490	6778
491	6569
492	6493
493	6514
494	6822
495	6702
496	6679
497	6695
498	6645
499	6702
500	6700
501	6489
502	6671
503	6668
504	6777
505	6707
506	6678
507	6861
508	6760
509	6535
510	6481
511	6831
512	6678
513	6730
514	7015
515	6720
516	6693
517	6627
518	6732
519	6636
520	6693
521	6726
522	6754
523	6855
524	6694
525	6731
526	6643
527	6816
528	6835
529	6760
530	6974
531	6956
532	6904
533	6853
534	6702
535	6865
536	6782
537	7112
538	7032
539	7047
540	6854
541	6847
542	6846
543	6933
544	6874
545	6894
546	6938
547	7109
548	6989
549	6954
550	6823
551	6958
552	6864
553	6839
554	7053
555	6975
556	6954
557	7058
558	7059
559	6989
560	6977
561	6900
562	7045
563	6995
564	6889
565	6941
566	7146
567	7050
568	7063
569	7005
570	6992
571	7130
572	7089
573	6914
574	6841
575	7110
576	7110
577	7021
578	7006
579	7170
580	7132
581	6919
582	7136
583	6998
584	7140
585	7014
586	7073
587	7013
588	7116
589	7148
590	7181
591	7095
592	7023
593	7068
594	7052
595	6985
596	7194
597	7032
598	7062
599	6983
600	7106
601	6968
602	7078
603	7203
604	6816
605	6958
606	6997
607	6963
608	7203
609	7113
610	6989
611	6746
612	6717
613	6959
614	7009
615	6979
616	7048
617	7051
618	6906
619	6879
620	6883
621	6970
622	7044
623	6997
624	6894
625	7019
626	7021
627	6926
628	6771
629	6982
630	6774
631	6889
632	6755
633	6844
634	6750
635	6810
636	6693
637	6673
638	6572
639	6899
640	6801
641	6676
642	6641
643	6969
644	6590
645	6748
646	6745
647	6437
648	6637
649	6765
650	6576
651	6541
652	6560
653	6541
654	6617
655	6624
656	6445
657	6588
658	6621
659	6634
660	6625
661	6506
662	6671
663	6540
664	6519
665	6438
666	6337
667	6644
668	6455
669	6376
670	6264
671	6426
672	6377
673	6410
674	6408
675	6456
676	6289
677	6199
678	6353
679	6358
680	6386
681	6375
682	6224
683	6275
684	6291
685	6338
686	6179
687	6154
688	6184
689	6243
690	5915
691	6219
692	5972
693	5980
694	6129
695	6046
696	5852
697	6076
698	5961
699	6120
700	5992
701	5953
702	5968
703	5870
704	6018
705	5969
706	5825
707	5937
708	5821
709	5887
710	5765
711	5792
712	5762
713	5864
714	5626
715	5719
716	5682
717	5845
718	5623
719	5638
720	5577
721	5599
722	5515
723	5552
724	5541
725	5582
726	5571
727	5733
728	5381
729	5395
730	5297
731	5420
732	5221
733	5359
734	5344
735	5160
736	5329
737	5244
738	5227
739	5296
740	5224
741	5251
742	5267
743	5188
744	5087
745	5142
746	5228
747	5143
748	4962
749	4867
750	5079
751	5063
752	4978
753	5002
754	4886
755	4930
756	4745
757	4804
758	4675
759	5000
760	4804
761	4567
762	4702
763	4664
764	4687
765	4456
766	4629
767	4550
768	4676
769	4602
770	4611
771	4513
772	4594
773	4425
774	4389
775	4359
776	4445
777	4403
778	4324
779	4272
780	4416
781	4232
782	4352
783	4197
784	4112
785	4092
786	4302
787	4285
788	4198
789	4150
790	4019
791	4090
792	4085
793	4073
794	4002
795	4028
796	3966
797	3898
798	3902
799	3829
800	3874
801	3813
802	3731
803	3718
804	3743
805	3654
806	3628
807	3614
808	3528
809	3662
810	3622
811	3568
812	3515
813	3526
814	3530
815	3512
816	3429
817	3370
818	3405
819	3325
820	3450
821	3321
822	3309
823	3426
824	3196
825	3267
826	3288
827	3206
828	3225
829	3121
830	3093
831	3199
832	3115
833	3061
834	3011
835	2989
836	3061
837	2965
838	2907
839	2887
840	2826
841	2812
842	2808
843	2796
844	2828
845	2729
846	2800
847	2741
848	2711
849	2690
850	2604
851	2581
852	2581
853	2547
854	2495
855	2495
856	2420
857	2379
858	2426
859	2278
860	2390
861	2360
862	2223
863	2256
864	2242
865	2235
866	2102
867	2101
868	2090
869	2038
870	2030
871	2060
872	1941
873	1977
874	1773
875	1757
876	1811
877	1741
878	1668
879	1662
880	1624
881	1559
882	1542
883	1493
884	1430
885	1414
886	1246
887	1319
888	1354
889	1243
890	1190
891	1193
892	1103
893	1092
894	1016
895	977
896	934
897	920
898	891
899	921
900	770
901	740
902	759
903	685
904	702
905	641
906	599
907	573
908	458
909	499
910	418
911	446
912	401
913	388
914	337
915	326
916	315
917	279
918	266
919	221
920	233
921	216
922	203
923	168
924	157
925	174
926	144
927	136
928	113
929	100
930	84
931	83
932	77
933	75
934	70
935	61
936	59
937	59
938	36
939	35
940	33
941	37
942	30
943	37
944	31
945	29
946	30
947	24
948	21
949	15
950	18
951	14
952	13
953	14
954	8
955	11
956	8
957	6
958	18
959	5
960	5
961	6
962	1
963	8
964	4
965	8
966	2
967	7
968	1
969	3
970	2
971	2
972	1
973	4
974	7
975	5
976	1
977	2
978	2
979	0
980	4
981	3
982	4
983	1
984	1
985	1
986	4
987	2
988	2
989	5
990	0
991	0
992	3
993	2
994	3
995	6
996	3
997	2
998	1
999	0
1000	3
1001	1
1002	6
1003	2
1004	1
1005	4
1006	0
1007	3
1008	0
1009	4
1010	4
1011	0
1012	1
1013	2
1014	1
1015	0
1016	3
1017	2
1018	2
1019	1
1020	1
1021	0
1022	1
1023	15
