# Supplementary material for: Data on pure tin by Positron Annihilation Lifetime Spectroscopy (PALS) acquired with a semi-analog/digital setup using DDRS4PALS
Source: Data Brief. 2018 Nov 28;22:16–29. doi: 10.1016/j.dib.2018.11.121 (PMC6293023; doi:10.1016/j.dib.2018.11.121)
Supplement: Supplementary file 2 — Supplementary material. [file mmc2.zip › mmc2/ED1/specExp_1000k.dat]

#Lifetime: [Channel1 - Channel2]
#So Jun 3 22:10:04 2018
# Channel-Resolution: 5.0000ps
# Total Counts: 1003525[#]
channel	counts
0	2
1	6
2	4
3	7
4	2
5	4
6	4
7	3
8	5
9	4
10	6
11	3
12	9
13	3
14	4
15	4
16	2
17	3
18	5
19	2
20	4
21	4
22	4
23	0
24	4
25	9
26	2
27	3
28	4
29	7
30	0
31	5
32	2
33	1
34	5
35	2
36	1
37	6
38	3
39	4
40	2
41	6
42	4
43	5
44	4
45	6
46	3
47	4
48	8
49	3
50	2
51	8
52	5
53	4
54	5
55	3
56	1
57	3
58	4
59	7
60	2
61	2
62	4
63	1
64	3
65	2
66	4
67	1
68	3
69	2
70	4
71	5
72	1
73	5
74	8
75	4
76	4
77	3
78	11
79	9
80	2
81	6
82	6
83	8
84	5
85	5
86	6
87	4
88	3
89	3
90	2
91	3
92	6
93	3
94	3
95	6
96	2
97	5
98	3
99	1
100	1
101	5
102	3
103	6
104	4
105	5
106	9
107	4
108	1
109	2
110	4
111	6
112	3
113	2
114	7
115	6
116	2
117	4
118	4
119	8
120	5
121	4
122	3
123	2
124	3
125	5
126	4
127	5
128	10
129	1
130	4
131	7
132	4
133	8
134	6
135	7
136	5
137	6
138	1
139	2
140	6
141	5
142	5
143	4
144	4
145	2
146	4
147	5
148	4
149	0
150	7
151	4
152	7
153	3
154	1
155	8
156	2
157	7
158	7
159	7
160	6
161	5
162	2
163	7
164	2
165	5
166	3
167	2
168	9
169	3
170	4
171	2
172	3
173	5
174	2
175	5
176	2
177	4
178	3
179	4
180	4
181	4
182	7
183	3
184	1
185	5
186	5
187	4
188	3
189	4
190	2
191	10
192	9
193	3
194	3
195	1
196	5
197	0
198	2
199	6
200	2
201	5
202	4
203	5
204	4
205	5
206	5
207	4
208	5
209	6
210	5
211	4
212	2
213	5
214	3
215	3
216	4
217	4
218	3
219	6
220	3
221	5
222	3
223	1
224	4
225	7
226	4
227	3
228	4
229	2
230	3
231	3
232	2
233	8
234	2
235	4
236	3
237	2
238	3
239	3
240	3
241	6
242	4
243	4
244	3
245	3
246	3
247	3
248	7
249	3
250	4
251	3
252	4
253	2
254	6
255	5
256	6
257	5
258	4
259	4
260	3
261	4
262	4
263	6
264	6
265	3
266	3
267	5
268	7
269	5
270	6
271	3
272	6
273	2
274	4
275	5
276	5
277	4
278	1
279	2
280	6
281	3
282	4
283	2
284	3
285	2
286	5
287	4
288	4
289	5
290	2
291	6
292	5
293	6
294	8
295	6
296	3
297	3
298	5
299	1
300	4
301	2
302	4
303	3
304	4
305	3
306	7
307	5
308	2
309	3
310	4
311	5
312	3
313	6
314	1
315	3
316	3
317	4
318	3
319	3
320	2
321	5
322	4
323	3
324	6
325	3
326	4
327	1
328	2
329	5
330	2
331	5
332	3
333	3
334	0
335	6
336	4
337	2
338	5
339	2
340	3
341	9
342	3
343	3
344	5
345	2
346	2
347	3
348	6
349	1
350	5
351	5
352	6
353	5
354	5
355	0
356	1
357	2
358	6
359	5
360	4
361	5
362	4
363	6
364	6
365	2
366	6
367	8
368	5
369	4
370	6
371	5
372	9
373	3
374	4
375	2
376	4
377	10
378	4
379	6
380	4
381	4
382	1
383	6
384	6
385	0
386	4
387	4
388	3
389	3
390	2
391	5
392	3
393	8
394	6
395	4
396	4
397	3
398	2
399	2
400	3
401	4
402	4
403	1
404	5
405	1
406	5
407	9
408	1
409	2
410	4
411	1
412	6
413	4
414	7
415	4
416	10
417	4
418	4
419	2
420	2
421	4
422	4
423	5
424	6
425	3
426	2
427	6
428	3
429	3
430	7
431	3
432	5
433	7
434	4
435	5
436	2
437	2
438	2
439	1
440	5
441	8
442	3
443	4
444	2
445	6
446	2
447	5
448	5
449	4
450	3
451	4
452	5
453	4
454	2
455	6
456	9
457	3
458	5
459	3
460	2
461	4
462	7
463	7
464	9
465	3
466	2
467	6
468	4
469	5
470	4
471	5
472	3
473	2
474	2
475	4
476	3
477	5
478	4
479	6
480	5
481	8
482	4
483	5
484	9
485	5
486	5
487	8
488	3
489	5
490	4
491	6
492	2
493	4
494	9
495	5
496	6
497	2
498	2
499	4
500	6
501	4
502	4
503	1
504	5
505	6
506	7
507	2
508	6
509	6
510	6
511	4
512	10
513	6
514	4
515	7
516	1
517	10
518	6
519	2
520	4
521	5
522	2
523	4
524	7
525	6
526	2
527	2
528	6
529	1
530	3
531	9
532	4
533	1
534	3
535	2
536	6
537	7
538	3
539	7
540	10
541	4
542	2
543	2
544	6
545	2
546	4
547	4
548	4
549	0
550	4
551	6
552	6
553	4
554	6
555	4
556	7
557	3
558	5
559	5
560	4
561	1
562	5
563	8
564	4
565	4
566	7
567	6
568	6
569	3
570	3
571	6
572	2
573	6
574	2
575	5
576	4
577	4
578	5
579	6
580	2
581	5
582	2
583	4
584	4
585	8
586	7
587	2
588	5
589	3
590	5
591	3
592	1
593	9
594	2
595	3
596	5
597	8
598	3
599	5
600	9
601	3
602	5
603	8
604	6
605	1
606	4
607	4
608	4
609	2
610	4
611	3
612	3
613	4
614	5
615	0
616	6
617	6
618	4
619	3
620	5
621	9
622	5
623	2
624	3
625	3
626	1
627	0
628	3
629	8
630	4
631	4
632	2
633	2
634	1
635	2
636	2
637	2
638	3
639	7
640	1
641	4
642	3
643	8
644	3
645	3
646	7
647	6
648	5
649	2
650	4
651	3
652	2
653	4
654	5
655	3
656	8
657	4
658	6
659	6
660	3
661	2
662	2
663	6
664	10
665	4
666	4
667	1
668	0
669	5
670	5
671	3
672	3
673	6
674	1
675	2
676	5
677	4
678	4
679	1
680	8
681	7
682	4
683	5
684	2
685	3
686	4
687	3
688	3
689	8
690	3
691	2
692	4
693	2
694	5
695	1
696	5
697	5
698	3
699	7
700	9
701	2
702	8
703	8
704	5
705	3
706	4
707	3
708	3
709	7
710	3
711	4
712	1
713	4
714	7
715	5
716	5
717	3
718	1
719	5
720	1
721	0
722	5
723	3
724	5
725	6
726	5
727	7
728	1
729	3
730	4
731	4
732	6
733	1
734	4
735	6
736	4
737	2
738	2
739	7
740	8
741	3
742	4
743	6
744	4
745	3
746	3
747	5
748	4
749	5
750	4
751	4
752	13
753	3
754	5
755	5
756	1
757	3
758	2
759	1
760	2
761	7
762	6
763	4
764	3
765	1
766	6
767	6
768	5
769	3
770	4
771	5
772	5
773	2
774	5
775	3
776	5
777	7
778	5
779	3
780	5
781	5
782	4
783	3
784	3
785	5
786	6
787	7
788	7
789	4
790	3
791	3
792	2
793	1
794	2
795	8
796	3
797	6
798	1
799	5
800	2
801	4
802	2
803	5
804	6
805	5
806	2
807	1
808	4
809	5
810	3
811	9
812	3
813	4
814	3
815	4
816	7
817	1
818	4
819	4
820	6
821	2
822	7
823	4
824	4
825	3
826	3
827	5
828	7
829	4
830	3
831	2
832	2
833	4
834	4
835	3
836	3
837	4
838	6
839	2
840	4
841	4
842	3
843	1
844	5
845	7
846	5
847	3
848	5
849	6
850	9
851	3
852	2
853	7
854	4
855	2
856	5
857	2
858	4
859	2
860	1
861	6
862	5
863	5
864	2
865	6
866	7
867	4
868	4
869	5
870	3
871	5
872	2
873	4
874	4
875	6
876	4
877	5
878	2
879	3
880	6
881	5
882	1
883	4
884	5
885	2
886	8
887	2
888	2
889	7
890	5
891	4
892	3
893	5
894	8
895	3
896	7
897	3
898	3
899	6
900	3
901	5
902	1
903	2
904	4
905	2
906	6
907	4
908	3
909	2
910	6
911	6
912	4
913	12
914	3
915	7
916	7
917	2
918	3
919	6
920	4
921	5
922	4
923	2
924	6
925	7
926	3
927	3
928	4
929	6
930	6
931	5
932	8
933	1
934	1
935	2
936	4
937	6
938	5
939	3
940	2
941	3
942	2
943	4
944	3
945	5
946	2
947	3
948	3
949	6
950	4
951	2
952	4
953	1
954	2
955	3
956	5
957	3
958	7
959	2
960	5
961	2
962	4
963	4
964	8
965	3
966	7
967	4
968	3
969	5
970	8
971	0
972	4
973	4
974	6
975	6
976	4
977	4
978	4
979	5
980	4
981	2
982	8
983	3
984	2
985	3
986	1
987	2
988	7
989	9
990	4
991	3
992	5
993	9
994	2
995	5
996	5
997	3
998	9
999	6
1000	3
1001	5
1002	3
1003	4
1004	3
1005	7
1006	5
1007	1
1008	4
1009	6
1010	5
1011	6
1012	2
1013	4
1014	6
1015	2
1016	1
1017	2
1018	6
1019	4
1020	2
1021	5
1022	4
1023	1
1024	3
1025	5
1026	4
1027	6
1028	5
1029	6
1030	8
1031	5
1032	11
1033	6
1034	3
1035	4
1036	2
1037	3
1038	4
1039	5
1040	4
1041	3
1042	4
1043	2
1044	4
1045	7
1046	7
1047	5
1048	5
1049	3
1050	3
1051	4
1052	3
1053	5
1054	4
1055	4
1056	1
1057	8
1058	4
1059	6
1060	4
1061	4
1062	6
1063	1
1064	5
1065	3
1066	8
1067	4
1068	5
1069	2
1070	4
1071	4
1072	4
1073	5
1074	4
1075	7
1076	2
1077	4
1078	2
1079	9
1080	2
1081	7
1082	2
1083	1
1084	4
1085	4
1086	4
1087	4
1088	3
1089	2
1090	6
1091	2
1092	2
1093	2
1094	3
1095	7
1096	6
1097	11
1098	10
1099	6
1100	4
1101	2
1102	6
1103	5
1104	6
1105	0
1106	4
1107	4
1108	4
1109	7
1110	5
1111	4
1112	7
1113	10
1114	3
1115	8
1116	5
1117	2
1118	4
1119	7
1120	7
1121	2
1122	1
1123	5
1124	4
1125	6
1126	6
1127	3
1128	5
1129	3
1130	3
1131	3
1132	3
1133	4
1134	5
1135	5
1136	8
1137	10
1138	3
1139	2
1140	7
1141	2
1142	7
1143	3
1144	8
1145	2
1146	5
1147	4
1148	5
1149	5
1150	3
1151	3
1152	4
1153	5
1154	5
1155	4
1156	2
1157	3
1158	2
1159	3
1160	5
1161	4
1162	5
1163	7
1164	3
1165	3
1166	4
1167	4
1168	5
1169	4
1170	5
1171	6
1172	6
1173	5
1174	4
1175	5
1176	5
1177	5
1178	7
1179	5
1180	7
1181	7
1182	4
1183	5
1184	8
1185	4
1186	4
1187	0
1188	6
1189	5
1190	7
1191	1
1192	7
1193	3
1194	6
1195	8
1196	7
1197	8
1198	3
1199	6
1200	5
1201	4
1202	7
1203	5
1204	7
1205	2
1206	2
1207	1
1208	2
1209	7
1210	4
1211	5
1212	3
1213	6
1214	3
1215	6
1216	7
1217	5
1218	6
1219	4
1220	9
1221	3
1222	2
1223	12
1224	2
1225	10
1226	6
1227	6
1228	6
1229	8
1230	5
1231	6
1232	7
1233	6
1234	2
1235	4
1236	2
1237	1
1238	8
1239	2
1240	4
1241	5
1242	3
1243	5
1244	7
1245	5
1246	7
1247	2
1248	5
1249	1
1250	3
1251	6
1252	9
1253	3
1254	3
1255	5
1256	6
1257	5
1258	6
1259	9
1260	3
1261	9
1262	4
1263	2
1264	3
1265	2
1266	4
1267	9
1268	2
1269	7
1270	4
1271	2
1272	7
1273	8
1274	4
1275	7
1276	6
1277	6
1278	3
1279	7
1280	5
1281	3
1282	4
1283	1
1284	5
1285	6
1286	4
1287	5
1288	8
1289	4
1290	3
1291	7
1292	7
1293	11
1294	7
1295	4
1296	8
1297	7
1298	5
1299	7
1300	7
1301	4
1302	7
1303	6
1304	10
1305	4
1306	6
1307	6
1308	2
1309	5
1310	3
1311	5
1312	7
1313	8
1314	11
1315	12
1316	2
1317	4
1318	6
1319	8
1320	7
1321	7
1322	8
1323	7
1324	8
1325	8
1326	10
1327	6
1328	4
1329	10
1330	16
1331	6
1332	7
1333	7
1334	7
1335	11
1336	6
1337	4
1338	8
1339	1
1340	12
1341	11
1342	9
1343	10
1344	10
1345	15
1346	12
1347	7
1348	13
1349	7
1350	10
1351	17
1352	13
1353	21
1354	16
1355	13
1356	28
1357	22
1358	24
1359	34
1360	31
1361	24
1362	38
1363	27
1364	47
1365	49
1366	35
1367	45
1368	60
1369	56
1370	68
1371	91
1372	88
1373	113
1374	118
1375	140
1376	165
1377	195
1378	169
1379	218
1380	217
1381	235
1382	318
1383	338
1384	395
1385	411
1386	407
1387	523
1388	604
1389	632
1390	709
1391	786
1392	866
1393	988
1394	1099
1395	1283
1396	1353
1397	1532
1398	1695
1399	1830
1400	1947
1401	2234
1402	2408
1403	2675
1404	2871
1405	3058
1406	3372
1407	3621
1408	3756
1409	4188
1410	4431
1411	4723
1412	5061
1413	5350
1414	5769
1415	6114
1416	6355
1417	6790
1418	7228
1419	7405
1420	7967
1421	8187
1422	8512
1423	8886
1424	9112
1425	9431
1426	9782
1427	9950
1428	10349
1429	10655
1430	10652
1431	10947
1432	10910
1433	11021
1434	11264
1435	11489
1436	11558
1437	11520
1438	11819
1439	11805
1440	11617
1441	11764
1442	11540
1443	11618
1444	11752
1445	11465
1446	11543
1447	11175
1448	11052
1449	11029
1450	11080
1451	10842
1452	10775
1453	10495
1454	10439
1455	10227
1456	9992
1457	9876
1458	9767
1459	9626
1460	9375
1461	9194
1462	9011
1463	8841
1464	8643
1465	8251
1466	8174
1467	8239
1468	7949
1469	7766
1470	7338
1471	7450
1472	7264
1473	6924
1474	6782
1475	6900
1476	6577
1477	6504
1478	6464
1479	5974
1480	6052
1481	5903
1482	5840
1483	5558
1484	5513
1485	5344
1486	5245
1487	5135
1488	4890
1489	4980
1490	4748
1491	4632
1492	4601
1493	4426
1494	4308
1495	4269
1496	4165
1497	4071
1498	4130
1499	3878
1500	3770
1501	3725
1502	3602
1503	3566
1504	3416
1505	3276
1506	3358
1507	3232
1508	3081
1509	3069
1510	3067
1511	2805
1512	2866
1513	2776
1514	2697
1515	2630
1516	2600
1517	2571
1518	2520
1519	2414
1520	2355
1521	2394
1522	2232
1523	2241
1524	2152
1525	2167
1526	2095
1527	1971
1528	1960
1529	1964
1530	1998
1531	1846
1532	1790
1533	1792
1534	1787
1535	1723
1536	1744
1537	1572
1538	1557
1539	1640
1540	1507
1541	1503
1542	1457
1543	1375
1544	1471
1545	1332
1546	1334
1547	1258
1548	1272
1549	1170
1550	1227
1551	1213
1552	1160
1553	1144
1554	1099
1555	1136
1556	1062
1557	1035
1558	1042
1559	1025
1560	973
1561	953
1562	970
1563	969
1564	923
1565	862
1566	844
1567	880
1568	821
1569	865
1570	826
1571	848
1572	838
1573	750
1574	787
1575	719
1576	704
1577	718
1578	681
1579	726
1580	654
1581	655
1582	645
1583	582
1584	613
1585	580
1586	602
1587	612
1588	549
1589	556
1590	511
1591	494
1592	520
1593	546
1594	515
1595	518
1596	525
1597	457
1598	476
1599	452
1600	484
1601	480
1602	406
1603	447
1604	410
1605	423
1606	390
1607	401
1608	383
1609	405
1610	355
1611	383
1612	352
1613	383
1614	332
1615	318
1616	353
1617	308
1618	308
1619	298
1620	300
1621	277
1622	316
1623	305
1624	302
1625	293
1626	299
1627	286
1628	265
1629	254
1630	256
1631	261
1632	247
1633	250
1634	236
1635	249
1636	252
1637	213
1638	219
1639	242
1640	240
1641	234
1642	220
1643	182
1644	217
1645	174
1646	213
1647	196
1648	167
1649	206
1650	178
1651	171
1652	172
1653	183
1654	176
1655	165
1656	163
1657	165
1658	178
1659	179
1660	134
1661	163
1662	163
1663	171
1664	143
1665	155
1666	141
1667	128
1668	114
1669	128
1670	149
1671	136
1672	125
1673	133
1674	120
1675	127
1676	121
1677	121
1678	113
1679	112
1680	108
1681	120
1682	92
1683	116
1684	110
1685	118
1686	121
1687	90
1688	121
1689	92
1690	96
1691	99
1692	105
1693	98
1694	93
1695	84
1696	82
1697	86
1698	90
1699	85
1700	86
1701	82
1702	68
1703	94
1704	90
1705	84
1706	86
1707	67
1708	82
1709	78
1710	81
1711	72
1712	81
1713	67
1714	52
1715	71
1716	85
1717	74
1718	71
1719	49
1720	64
1721	73
1722	65
1723	70
1724	67
1725	59
1726	64
1727	58
1728	56
1729	58
1730	58
1731	50
1732	71
1733	57
1734	39
1735	50
1736	52
1737	45
1738	47
1739	52
1740	57
1741	41
1742	57
1743	53
1744	34
1745	54
1746	51
1747	48
1748	52
1749	34
1750	42
1751	39
1752	38
1753	38
1754	45
1755	48
1756	44
1757	46
1758	36
1759	45
1760	42
1761	32
1762	27
1763	45
1764	28
1765	30
1766	39
1767	39
1768	36
1769	30
1770	44
1771	32
1772	29
1773	29
1774	35
1775	34
1776	44
1777	32
1778	32
1779	32
1780	19
1781	30
1782	31
1783	20
1784	39
1785	30
1786	35
1787	39
1788	33
1789	32
1790	38
1791	35
1792	24
1793	26
1794	25
1795	28
1796	36
1797	24
1798	30
1799	33
1800	28
1801	26
1802	23
1803	23
1804	28
1805	26
1806	21
1807	30
1808	12
1809	24
1810	20
1811	21
1812	22
1813	22
1814	31
1815	24
1816	19
1817	19
1818	24
1819	22
1820	22
1821	20
1822	20
1823	24
1824	26
1825	26
1826	22
1827	20
1828	21
1829	17
1830	19
1831	13
1832	17
1833	16
1834	19
1835	21
1836	17
1837	21
1838	19
1839	21
1840	28
1841	26
1842	15
1843	10
1844	24
1845	21
1846	15
1847	22
1848	16
1849	14
1850	17
1851	16
1852	24
1853	18
1854	14
1855	26
1856	21
1857	24
1858	15
1859	19
1860	12
1861	14
1862	14
1863	17
1864	18
1865	17
1866	17
1867	20
1868	12
1869	16
1870	12
1871	13
1872	23
1873	15
1874	14
1875	9
1876	17
1877	15
1878	19
1879	20
1880	14
1881	14
1882	12
1883	18
1884	13
1885	18
1886	15
1887	15
1888	17
1889	11
1890	14
1891	15
1892	8
1893	10
1894	12
1895	17
1896	8
1897	10
1898	18
1899	11
1900	12
1901	19
1902	14
1903	14
1904	15
1905	18
1906	11
1907	16
1908	15
1909	12
1910	8
1911	11
1912	16
1913	13
1914	10
1915	17
1916	12
1917	12
1918	15
1919	10
1920	15
1921	11
1922	11
1923	8
1924	10
1925	15
1926	17
1927	12
1928	11
1929	17
1930	16
1931	12
1932	5
1933	12
1934	15
1935	19
1936	12
1937	15
1938	12
1939	13
1940	10
1941	10
1942	11
1943	16
1944	9
1945	12
1946	11
1947	16
1948	9
1949	11
1950	15
1951	10
1952	10
1953	10
1954	13
1955	8
1956	9
1957	11
1958	10
1959	10
1960	10
1961	15
1962	13
1963	11
1964	5
1965	15
1966	10
1967	13
1968	12
1969	12
1970	8
1971	17
1972	12
1973	12
1974	12
1975	20
1976	14
1977	7
1978	8
1979	6
1980	11
1981	15
1982	5
1983	10
1984	12
1985	7
1986	5
1987	11
1988	6
1989	5
1990	6
1991	10
1992	10
1993	3
1994	8
[truncated: 8,005 more rows]
