# Supplementary material for: Data on pure tin by Positron Annihilation Lifetime Spectroscopy (PALS) acquired with a semi-analog/digital setup using DDRS4PALS
Source: Data Brief. 2018 Nov 28;22:16–29. doi: 10.1016/j.dib.2018.11.121 (PMC6293023; doi:10.1016/j.dib.2018.11.121)
Supplement: Supplementary file 2 — Supplementary material. [file mmc2.zip › mmc2/ED1/specExp_1500k.dat]

#Lifetime: [Channel1 - Channel2]
#So Jun 3 22:59:45 2018
# Channel-Resolution: 5.0000ps
# Total Counts: 1501263[#]
channel	counts
0	3
1	8
2	5
3	9
4	3
5	7
6	6
7	5
8	7
9	7
10	8
11	3
12	12
13	6
14	8
15	6
16	4
17	5
18	7
19	3
20	6
21	8
22	7
23	0
24	5
25	12
26	5
27	6
28	6
29	8
30	2
31	7
32	5
33	3
34	6
35	2
36	3
37	8
38	5
39	6
40	5
41	8
42	7
43	6
44	4
45	7
46	5
47	7
48	11
49	8
50	7
51	13
52	8
53	4
54	8
55	4
56	3
57	4
58	5
59	12
60	3
61	3
62	5
63	5
64	5
65	3
66	5
67	6
68	4
69	4
70	7
71	7
72	4
73	10
74	10
75	5
76	6
77	5
78	11
79	12
80	6
81	7
82	7
83	8
84	7
85	6
86	8
87	5
88	7
89	4
90	4
91	4
92	8
93	6
94	4
95	8
96	4
97	8
98	3
99	3
100	5
101	6
102	7
103	6
104	4
105	9
106	10
107	7
108	6
109	2
110	5
111	6
112	6
113	5
114	8
115	9
116	4
117	7
118	6
119	9
120	6
121	5
122	7
123	3
124	4
125	8
126	5
127	6
128	13
129	3
130	6
131	9
132	6
133	11
134	9
135	13
136	6
137	8
138	1
139	3
140	8
141	6
142	10
143	6
144	6
145	4
146	6
147	7
148	10
149	1
150	11
151	5
152	7
153	8
154	3
155	10
156	6
157	8
158	11
159	9
160	10
161	7
162	4
163	10
164	3
165	8
166	7
167	4
168	9
169	6
170	5
171	4
172	5
173	5
174	2
175	10
176	2
177	8
178	3
179	11
180	5
181	8
182	9
183	6
184	5
185	8
186	10
187	5
188	4
189	7
190	2
191	11
192	10
193	5
194	8
195	5
196	6
197	3
198	2
199	8
200	4
201	8
202	8
203	6
204	6
205	7
206	7
207	7
208	8
209	8
210	8
211	7
212	4
213	7
214	3
215	5
216	6
217	4
218	4
219	7
220	10
221	7
222	6
223	4
224	6
225	9
226	4
227	5
228	5
229	5
230	5
231	6
232	4
233	13
234	2
235	6
236	3
237	3
238	6
239	6
240	6
241	9
242	8
243	5
244	5
245	5
246	4
247	5
248	10
249	5
250	6
251	5
252	5
253	4
254	12
255	7
256	6
257	9
258	7
259	6
260	8
261	4
262	5
263	10
264	11
265	6
266	3
267	8
268	8
269	9
270	9
271	8
272	9
273	4
274	8
275	5
276	8
277	10
278	2
279	2
280	8
281	6
282	7
283	4
284	8
285	3
286	5
287	6
288	6
289	9
290	3
291	10
292	7
293	6
294	8
295	9
296	3
297	4
298	9
299	5
300	8
301	3
302	8
303	7
304	7
305	7
306	9
307	8
308	5
309	4
310	5
311	5
312	5
313	7
314	3
315	4
316	5
317	6
318	6
319	8
320	3
321	6
322	4
323	3
324	6
325	4
326	5
327	5
328	4
329	7
330	4
331	6
332	5
333	4
334	4
335	9
336	4
337	4
338	8
339	4
340	4
341	11
342	5
343	5
344	8
345	5
346	4
347	6
348	9
349	4
350	7
351	5
352	8
353	6
354	7
355	0
356	4
357	2
358	6
359	9
360	5
361	7
362	6
363	8
364	10
365	3
366	7
367	8
368	7
369	7
370	10
371	7
372	9
373	5
374	5
375	4
376	5
377	14
378	6
379	8
380	7
381	5
382	2
383	9
384	7
385	4
386	7
387	7
388	6
389	7
390	2
391	9
392	5
393	11
394	7
395	5
396	8
397	5
398	4
399	4
400	5
401	7
402	4
403	2
404	7
405	4
406	6
407	11
408	1
409	5
410	6
411	4
412	6
413	5
414	9
415	6
416	13
417	9
418	6
419	2
420	3
421	6
422	6
423	5
424	6
425	3
426	2
427	8
428	5
429	8
430	13
431	6
432	8
433	10
434	6
435	8
436	3
437	5
438	6
439	2
440	7
441	9
442	5
443	10
444	5
445	9
446	2
447	7
448	10
449	9
450	4
451	6
452	6
453	7
454	5
455	9
456	11
457	5
458	5
459	6
460	2
461	5
462	7
463	10
464	12
465	6
466	5
467	9
468	8
469	6
470	6
471	5
472	9
473	6
474	3
475	5
476	4
477	6
478	5
479	8
480	7
481	11
482	6
483	7
484	9
485	6
486	8
487	11
488	5
489	7
490	6
491	7
492	5
493	5
494	10
495	9
496	8
497	3
498	3
499	8
500	7
501	6
502	6
503	2
504	10
505	7
506	8
507	4
508	7
509	9
510	11
511	4
512	11
513	7
514	6
515	10
516	2
517	14
518	10
519	5
520	5
521	5
522	4
523	7
524	11
525	9
526	5
527	7
528	9
529	6
530	5
531	14
532	5
533	5
534	4
535	3
536	8
537	11
538	5
539	9
540	12
541	5
542	10
543	4
544	8
545	4
546	6
547	7
548	4
549	2
550	7
551	7
552	7
553	6
554	7
555	8
556	9
557	5
558	9
559	10
560	8
561	5
562	8
563	12
564	5
565	6
566	7
567	8
568	9
569	7
570	6
571	7
572	3
573	7
574	2
575	7
576	5
577	10
578	7
579	8
580	3
581	7
582	4
583	5
584	5
585	12
586	8
587	3
588	6
589	6
590	8
591	6
592	3
593	11
594	5
595	4
596	7
597	11
598	5
599	6
600	11
601	5
602	9
603	14
604	7
605	1
606	8
607	4
608	7
609	3
610	4
611	5
612	6
613	6
614	7
615	1
616	6
617	6
618	6
619	3
620	6
621	12
622	7
623	6
624	7
625	4
626	4
627	1
628	5
629	9
630	8
631	6
632	3
633	3
634	5
635	5
636	5
637	4
638	7
639	11
640	2
641	6
642	3
643	10
644	3
645	8
646	10
647	7
648	5
649	3
650	6
651	8
652	3
653	5
654	6
655	6
656	9
657	6
658	8
659	8
660	6
661	4
662	6
663	10
664	11
665	4
666	6
667	2
668	0
669	8
670	8
671	4
672	3
673	7
674	1
675	4
676	5
677	5
678	5
679	2
680	13
681	11
682	7
683	7
684	3
685	4
686	6
687	4
688	3
689	11
690	5
691	2
692	4
693	4
694	7
695	4
696	5
697	5
698	4
699	12
700	10
701	2
702	10
703	10
704	5
705	6
706	5
707	8
708	4
709	10
710	5
711	7
712	3
713	4
714	8
715	7
716	6
717	6
718	2
719	7
720	2
721	1
722	7
723	5
724	8
725	9
726	7
727	7
728	5
729	6
730	4
731	7
732	9
733	3
734	5
735	7
736	4
737	3
738	3
739	9
740	11
741	8
742	5
743	7
744	6
745	4
746	4
747	6
748	6
749	7
750	5
751	5
752	15
753	6
754	8
755	8
756	4
757	6
758	3
759	3
760	3
761	12
762	9
763	7
764	5
765	3
766	10
767	9
768	7
769	6
770	8
771	8
772	10
773	4
774	10
775	9
776	6
777	9
778	7
779	7
780	7
781	9
782	6
783	5
784	4
785	6
786	9
787	8
788	9
789	11
790	4
791	4
792	5
793	4
794	5
795	9
796	4
797	8
798	6
799	5
800	3
801	4
802	6
803	9
804	14
805	9
806	3
807	6
808	7
809	5
810	7
811	10
812	8
813	5
814	4
815	6
816	8
817	6
818	5
819	6
820	7
821	5
822	10
823	4
824	5
825	5
826	6
827	7
828	8
829	5
830	5
831	6
832	3
833	7
834	6
835	5
836	3
837	6
838	9
839	3
840	8
841	7
842	5
843	4
844	6
845	10
846	5
847	4
848	8
849	7
850	12
851	5
852	4
853	8
854	6
855	4
856	9
857	2
858	4
859	4
860	3
861	8
862	6
863	10
864	5
865	9
866	8
867	4
868	5
869	7
870	4
871	7
872	4
873	8
874	4
875	10
876	5
877	7
878	2
879	5
880	8
881	6
882	1
883	8
884	8
885	5
886	13
887	6
888	6
889	10
890	8
891	5
892	6
893	5
894	10
895	4
896	11
897	4
898	5
899	9
900	8
901	6
902	4
903	8
904	6
905	5
906	11
907	7
908	3
909	4
910	10
911	7
912	6
913	14
914	3
915	7
916	9
917	7
918	5
919	7
920	6
921	6
922	5
923	4
924	7
925	10
926	4
927	4
928	7
929	7
930	8
931	7
932	9
933	2
934	1
935	5
936	7
937	9
938	8
939	3
940	5
941	7
942	6
943	5
944	6
945	7
946	4
947	6
948	4
949	9
950	5
951	3
952	4
953	6
954	3
955	4
956	10
957	8
958	8
959	3
960	9
961	4
962	6
963	6
964	9
965	9
966	8
967	5
968	6
969	6
970	9
971	3
972	6
973	6
974	7
975	12
976	6
977	6
978	6
979	7
980	8
981	4
982	8
983	5
984	3
985	4
986	2
987	4
988	9
989	11
990	5
991	5
992	5
993	17
994	3
995	6
996	6
997	7
998	10
999	7
1000	8
1001	9
1002	10
1003	4
1004	5
1005	11
1006	9
1007	3
1008	5
1009	7
1010	7
1011	7
1012	4
1013	5
1014	9
1015	3
1016	2
1017	3
1018	6
1019	8
1020	4
1021	7
1022	8
1023	3
1024	5
1025	6
1026	8
1027	9
1028	9
1029	7
1030	12
1031	10
1032	13
1033	8
1034	8
1035	4
1036	8
1037	3
1038	6
1039	8
1040	5
1041	7
1042	6
1043	3
1044	6
1045	7
1046	8
1047	7
1048	7
1049	4
1050	5
1051	6
1052	5
1053	5
1054	4
1055	5
1056	1
1057	10
1058	5
1059	9
1060	6
1061	5
1062	11
1063	1
1064	7
1065	7
1066	9
1067	5
1068	9
1069	6
1070	6
1071	6
1072	8
1073	5
1074	4
1075	8
1076	4
1077	6
1078	7
1079	10
1080	5
1081	9
1082	7
1083	3
1084	6
1085	5
1086	4
1087	10
1088	4
1089	2
1090	7
1091	5
1092	4
1093	6
1094	6
1095	7
1096	8
1097	13
1098	12
1099	6
1100	5
1101	5
1102	8
1103	7
1104	10
1105	2
1106	5
1107	5
1108	5
1109	13
1110	10
1111	4
1112	8
1113	11
1114	5
1115	12
1116	8
1117	2
1118	6
1119	10
1120	7
1121	6
1122	2
1123	5
1124	4
1125	10
1126	11
1127	6
1128	7
1129	7
1130	5
1131	5
1132	5
1133	7
1134	7
1135	6
1136	10
1137	14
1138	4
1139	5
1140	7
1141	4
1142	7
1143	5
1144	11
1145	5
1146	9
1147	8
1148	8
1149	7
1150	4
1151	7
1152	6
1153	11
1154	8
1155	8
1156	5
1157	3
1158	4
1159	7
1160	7
1161	9
1162	5
1163	11
1164	6
1165	5
1166	5
1167	7
1168	6
1169	7
1170	10
1171	8
1172	8
1173	6
1174	7
1175	7
1176	9
1177	10
1178	8
1179	5
1180	8
1181	12
1182	5
1183	6
1184	8
1185	6
1186	8
1187	4
1188	9
1189	10
1190	8
1191	2
1192	10
1193	9
1194	8
1195	11
1196	7
1197	8
1198	3
1199	9
1200	8
1201	6
1202	10
1203	6
1204	9
1205	5
1206	6
1207	2
1208	2
1209	9
1210	7
1211	8
1212	6
1213	7
1214	5
1215	10
1216	9
1217	9
1218	8
1219	8
1220	9
1221	3
1222	4
1223	16
1224	6
1225	13
1226	7
1227	8
1228	9
1229	13
1230	8
1231	10
1232	11
1233	8
1234	6
1235	6
1236	6
1237	1
1238	8
1239	5
1240	8
1241	10
1242	5
1243	9
1244	11
1245	7
1246	10
1247	3
1248	7
1249	2
1250	7
1251	11
1252	16
1253	5
1254	5
1255	8
1256	6
1257	8
1258	12
1259	11
1260	7
1261	9
1262	4
1263	5
1264	6
1265	4
1266	6
1267	10
1268	3
1269	9
1270	8
1271	3
1272	10
1273	11
1274	6
1275	8
1276	10
1277	9
1278	6
1279	8
1280	9
1281	4
1282	8
1283	6
1284	11
1285	9
1286	7
1287	7
1288	11
1289	7
1290	6
1291	9
1292	12
1293	15
1294	8
1295	5
1296	10
1297	12
1298	6
1299	10
1300	9
1301	6
1302	11
1303	7
1304	13
1305	7
1306	9
1307	6
1308	8
1309	10
1310	4
1311	7
1312	7
1313	10
1314	13
1315	14
1316	4
1317	8
1318	7
1319	14
1320	8
1321	12
1322	11
1323	9
1324	11
1325	11
1326	18
1327	13
1328	6
1329	11
1330	18
1331	6
1332	11
1333	14
1334	10
1335	15
1336	9
1337	9
1338	11
1339	6
1340	18
1341	14
1342	11
1343	12
1344	15
1345	21
1346	15
1347	14
1348	20
1349	14
1350	16
1351	21
1352	19
1353	32
1354	31
1355	18
1356	42
1357	33
1358	36
1359	46
1360	48
1361	45
1362	51
1363	46
1364	73
1365	71
1366	57
1367	78
1368	84
1369	99
1370	108
1371	143
1372	148
1373	167
1374	179
1375	216
1376	250
1377	272
1378	267
1379	329
1380	335
1381	375
1382	500
1383	528
1384	599
1385	654
1386	682
1387	816
1388	902
1389	969
1390	1079
1391	1229
1392	1372
1393	1551
1394	1674
1395	1963
1396	2108
1397	2385
1398	2674
1399	2844
1400	3052
1401	3458
1402	3634
1403	4147
1404	4438
1405	4730
1406	5176
1407	5569
1408	5897
1409	6495
1410	6872
1411	7320
1412	7750
1413	8195
1414	8964
1415	9343
1416	9745
1417	10406
1418	10988
1419	11267
1420	11952
1421	12513
1422	12938
1423	13282
1424	13694
1425	14134
1426	14717
1427	14983
1428	15523
1429	15891
1430	15982
1431	16391
1432	16444
1433	16593
1434	16880
1435	17206
1436	17348
1437	17223
1438	17810
1439	17573
1440	17366
1441	17593
1442	17324
1443	17245
1444	17413
1445	16987
1446	17142
1447	16749
1448	16419
1449	16483
1450	16446
1451	15981
1452	16001
1453	15742
1454	15512
1455	15271
1456	14950
1457	14693
1458	14469
1459	14240
1460	13910
1461	13655
1462	13433
1463	13193
1464	12854
1465	12297
1466	12148
1467	12159
1468	11713
1469	11455
1470	10946
1471	10909
1472	10786
1473	10351
1474	10104
1475	10114
1476	9805
1477	9577
1478	9532
1479	8968
1480	8996
1481	8765
1482	8682
1483	8349
1484	8074
1485	7873
1486	7736
1487	7661
1488	7301
1489	7327
1490	7068
1491	6871
1492	6792
1493	6584
1494	6354
1495	6293
1496	6220
1497	5980
1498	6023
1499	5741
1500	5600
1501	5488
1502	5414
1503	5249
1504	5093
1505	4898
1506	4939
1507	4798
1508	4624
1509	4568
1510	4440
1511	4224
1512	4248
1513	4149
1514	4039
1515	3958
1516	3846
1517	3840
1518	3747
1519	3590
1520	3514
1521	3523
1522	3349
1523	3318
1524	3244
1525	3200
1526	3050
1527	2914
1528	2966
1529	2871
1530	2920
1531	2768
1532	2678
1533	2693
1534	2638
1535	2543
1536	2548
1537	2408
1538	2321
1539	2380
1540	2227
1541	2241
1542	2177
1543	2024
1544	2150
1545	1981
1546	1994
1547	1869
1548	1902
1549	1801
1550	1847
1551	1789
1552	1765
1553	1700
1554	1649
1555	1692
1556	1597
1557	1563
1558	1540
1559	1505
1560	1440
1561	1412
1562	1418
1563	1426
1564	1385
1565	1318
1566	1264
1567	1299
1568	1265
1569	1258
1570	1248
1571	1214
1572	1212
1573	1144
1574	1147
1575	1084
1576	1049
1577	1079
1578	1032
1579	1079
1580	974
1581	949
1582	971
1583	897
1584	922
1585	856
1586	886
1587	891
1588	845
1589	790
1590	770
1591	763
1592	784
1593	802
1594	765
1595	757
1596	755
1597	712
1598	706
1599	667
1600	698
1601	682
1602	606
1603	659
1604	596
1605	620
1606	581
1607	608
1608	557
1609	604
1610	544
1611	553
1612	530
1613	545
1614	501
1615	474
1616	529
1617	473
1618	461
1619	457
1620	466
1621	445
1622	459
1623	444
1624	440
1625	444
1626	448
1627	416
1628	392
1629	389
1630	377
1631	379
1632	370
1633	368
1634	341
1635	387
1636	368
1637	335
1638	326
1639	364
1640	343
1641	353
1642	311
1643	273
1644	312
1645	284
1646	299
1647	299
1648	267
1649	307
1650	267
1651	263
1652	251
1653	276
1654	253
1655	244
1656	258
1657	251
1658	245
1659	263
1660	205
1661	231
1662	246
1663	242
1664	215
1665	230
1666	206
1667	200
1668	189
1669	201
1670	211
1671	199
1672	182
1673	197
1674	187
1675	190
1676	179
1677	175
1678	174
1679	165
1680	158
1681	169
1682	137
1683	157
1684	161
1685	173
1686	163
1687	139
1688	166
1689	138
1690	155
1691	151
1692	153
1693	153
1694	143
1695	139
1696	128
1697	127
1698	125
1699	128
1700	117
1701	133
1702	108
1703	125
1704	122
1705	128
1706	130
1707	108
1708	122
1709	118
1710	112
1711	110
1712	113
1713	99
1714	88
1715	103
1716	130
1717	105
1718	100
1719	76
1720	94
1721	101
1722	100
1723	106
1724	96
1725	82
1726	93
1727	92
1728	85
1729	87
1730	95
1731	69
1732	96
1733	76
1734	76
1735	77
1736	77
1737	63
1738	75
1739	80
1740	83
1741	68
1742	88
1743	70
1744	66
1745	75
1746	70
1747	72
1748	78
1749	61
1750	59
1751	54
1752	61
1753	61
1754	66
1755	66
1756	64
1757	64
1758	53
1759	58
1760	66
1761	53
1762	54
1763	67
1764	47
1765	52
1766	54
1767	52
1768	46
1769	49
1770	55
1771	61
1772	52
1773	39
1774	51
1775	51
1776	61
1777	50
1778	50
1779	48
1780	34
1781	48
1782	46
1783	35
1784	50
1785	37
1786	48
1787	51
1788	44
1789	49
1790	52
1791	53
1792	43
1793	46
1794	34
1795	43
1796	51
1797	40
1798	41
1799	44
1800	38
1801	39
1802	29
1803	31
1804	38
1805	33
1806	35
1807	53
1808	28
1809	32
1810	27
1811	32
1812	29
1813	26
1814	37
1815	37
1816	33
1817	27
1818	40
1819	31
1820	34
1821	27
1822	28
1823	31
1824	34
1825	35
1826	30
1827	32
1828	32
1829	27
1830	32
1831	20
1832	25
1833	23
1834	26
1835	36
1836	26
1837	27
1838	30
1839	33
1840	31
1841	33
1842	22
1843	21
1844	29
1845	32
1846	26
1847	30
1848	22
1849	23
1850	24
1851	29
1852	27
1853	31
1854	27
1855	31
1856	25
1857	35
1858	21
1859	24
1860	16
1861	16
1862	23
1863	27
1864	26
1865	26
1866	30
1867	31
1868	16
1869	23
1870	20
1871	21
1872	31
1873	23
1874	24
1875	17
1876	22
1877	26
1878	25
1879	24
1880	22
1881	23
1882	18
1883	25
1884	15
1885	27
1886	20
1887	21
1888	23
1889	14
1890	18
1891	17
1892	14
1893	13
1894	22
1895	23
1896	15
1897	13
1898	26
1899	13
1900	18
1901	25
1902	20
1903	18
1904	18
1905	26
1906	14
1907	22
1908	23
1909	20
1910	14
1911	24
1912	16
1913	22
1914	17
1915	29
1916	16
1917	18
1918	21
1919	20
1920	20
1921	12
1922	16
1923	16
1924	17
1925	20
1926	23
1927	18
1928	14
1929	23
1930	23
1931	21
1932	9
1933	18
1934	18
1935	22
1936	15
1937	16
1938	18
1939	17
1940	13
1941	13
1942	17
1943	17
1944	14
1945	19
1946	14
1947	22
1948	11
1949	15
1950	21
1951	17
1952	15
1953	14
1954	15
1955	16
1956	12
1957	13
1958	18
1959	15
1960	17
1961	18
1962	18
1963	19
1964	12
1965	16
1966	14
1967	21
1968	22
1969	16
1970	12
1971	21
1972	18
1973	18
1974	15
1975	22
1976	17
1977	15
1978	12
1979	10
1980	15
1981	22
1982	14
1983	14
1984	15
1985	12
1986	12
1987	13
1988	12
1989	13
1990	11
1991	11
1992	16
1993	8
1994	13
[truncated: 8,005 more rows]
