# Supplementary material for: Data on pure tin by Positron Annihilation Lifetime Spectroscopy (PALS) acquired with a semi-analog/digital setup using DDRS4PALS
Source: Data Brief. 2018 Nov 28;22:16–29. doi: 10.1016/j.dib.2018.11.121 (PMC6293023; doi:10.1016/j.dib.2018.11.121)
Supplement: Supplementary file 2 — Supplementary material. [file mmc2.zip › mmc2/ED1/specExp_2000k.dat]

#Lifetime: [Channel1 - Channel2]
#Mo Jun 4 09:00:10 2018
# Channel-Resolution: 5.0000ps
# Total Counts: 2015807[#]
channel	counts
0	5
1	9
2	8
3	13
4	4
5	10
6	7
7	6
8	9
9	11
10	9
11	7
12	12
13	10
14	11
15	8
16	5
17	7
18	9
19	5
20	7
21	9
22	8
23	3
24	6
25	14
26	9
27	6
28	10
29	10
30	4
31	8
32	9
33	3
34	10
35	3
36	6
37	10
38	8
39	11
40	13
41	10
42	8
43	8
44	5
45	8
46	6
47	9
48	13
49	9
50	9
51	15
52	9
53	7
54	10
55	5
56	6
57	5
58	7
59	17
60	4
61	6
62	6
63	9
64	9
65	3
66	9
67	9
68	7
69	5
70	10
71	9
72	6
73	14
74	12
75	6
76	6
77	9
78	13
79	13
80	9
81	9
82	7
83	13
84	11
85	8
86	9
87	8
88	11
89	4
90	6
91	6
92	10
93	11
94	5
95	12
96	6
97	12
98	5
99	7
100	7
101	8
102	8
103	6
104	5
105	9
106	14
107	9
108	8
109	6
110	7
111	7
112	8
113	5
114	9
115	12
116	7
117	7
118	8
119	11
120	8
121	7
122	9
123	4
124	5
125	10
126	6
127	8
128	13
129	7
130	10
131	11
132	8
133	12
134	13
135	14
136	6
137	10
138	4
139	6
140	10
141	7
142	11
143	7
144	9
145	5
146	7
147	8
148	11
149	3
150	15
151	7
152	10
153	11
154	6
155	12
156	7
157	12
158	13
159	10
160	12
161	7
162	5
163	12
164	5
165	12
166	10
167	4
168	11
169	8
170	8
171	10
172	5
173	7
174	4
175	13
176	4
177	9
178	9
179	13
180	7
181	9
182	12
183	10
184	5
185	9
186	14
187	7
188	6
189	8
190	4
191	13
192	13
193	9
194	9
195	7
196	7
197	6
198	5
199	9
200	8
201	12
202	9
203	6
204	7
205	10
206	9
207	7
208	11
209	11
210	10
211	7
212	7
213	9
214	3
215	7
216	8
217	6
218	6
219	7
220	15
221	11
222	9
223	7
224	10
225	11
226	11
227	8
228	5
229	10
230	9
231	7
232	6
233	14
234	7
235	7
236	5
237	5
238	8
239	8
240	8
241	11
242	10
243	7
244	6
245	7
246	7
247	5
248	11
249	7
250	7
251	9
252	6
253	7
254	14
255	10
256	10
257	11
258	8
259	6
260	9
261	6
262	10
263	11
264	11
265	10
266	4
267	11
268	8
269	16
270	11
271	9
272	13
273	4
274	12
275	7
276	11
277	12
278	5
279	5
280	9
281	12
282	10
283	6
284	11
285	3
286	10
287	10
288	8
289	12
290	6
291	13
292	9
293	9
294	9
295	11
296	5
297	6
298	13
299	6
300	10
301	3
302	8
303	10
304	7
305	9
306	12
307	11
308	8
309	7
310	6
311	7
312	8
313	7
314	6
315	8
316	7
317	7
318	9
319	13
320	4
321	9
322	4
323	5
324	6
325	9
326	6
327	10
328	7
329	12
330	5
331	7
332	6
333	4
334	6
335	10
336	5
337	7
338	10
339	5
340	5
341	13
342	5
343	6
344	12
345	9
346	7
347	10
348	10
349	5
350	11
351	8
352	11
353	10
354	12
355	7
356	5
357	3
358	8
359	13
360	7
361	11
362	9
363	8
364	11
365	5
366	10
367	10
368	11
369	8
370	14
371	10
372	13
373	6
374	7
375	6
376	11
377	15
378	8
379	10
380	9
381	7
382	5
383	13
384	8
385	7
386	9
387	12
388	8
389	8
390	9
391	10
392	8
393	14
394	10
395	7
396	11
397	5
398	5
399	4
400	5
401	8
402	7
403	2
404	12
405	9
406	10
407	13
408	3
409	6
410	10
411	5
412	7
413	8
414	13
415	7
416	17
417	13
418	7
419	3
420	6
421	7
422	6
423	12
424	8
425	6
426	3
427	11
428	10
429	13
430	16
431	6
432	11
433	11
434	8
435	8
436	4
437	10
438	10
439	6
440	7
441	12
442	7
443	11
444	6
445	12
446	5
447	11
448	12
449	12
450	12
451	8
452	6
453	7
454	7
455	9
456	15
457	7
458	6
459	8
460	4
461	8
462	8
463	14
464	13
465	7
466	6
467	9
468	8
469	8
470	9
471	7
472	13
473	9
474	3
475	7
476	5
477	9
478	8
479	11
480	10
481	11
482	7
483	8
484	14
485	11
486	9
487	13
488	6
489	8
490	11
491	9
492	7
493	6
494	12
495	14
496	10
497	5
498	5
499	10
500	9
501	9
502	11
503	6
504	12
505	7
506	11
507	4
508	7
509	11
510	15
511	6
512	12
513	8
514	10
515	11
516	4
517	16
518	12
519	9
520	7
521	6
522	5
523	9
524	12
525	11
526	9
527	9
528	12
529	7
530	9
531	16
532	7
533	5
534	7
535	7
536	10
537	14
538	7
539	10
540	15
541	7
542	10
543	8
544	9
545	6
546	7
547	9
548	6
549	5
550	7
551	9
552	7
553	9
554	9
555	9
556	9
557	7
558	10
559	13
560	9
561	9
562	8
563	14
564	6
565	6
566	10
567	10
568	12
569	9
570	10
571	7
572	5
573	7
574	3
575	12
576	8
577	11
578	9
579	11
580	6
581	9
582	5
583	7
584	8
585	15
586	10
587	5
588	9
589	8
590	9
591	10
592	3
593	13
594	8
595	4
596	10
597	14
598	7
599	8
600	11
601	6
602	14
603	16
604	12
605	5
606	11
607	5
608	7
609	9
610	5
611	6
612	9
613	9
614	12
615	2
616	7
617	6
618	8
619	5
620	7
621	15
622	7
623	9
624	10
625	4
626	7
627	5
628	6
629	13
630	12
631	8
632	6
633	5
634	8
635	8
636	5
637	8
638	10
639	12
640	5
641	10
642	5
643	12
644	8
645	9
646	12
647	7
648	7
649	6
650	10
651	10
652	6
653	9
654	6
655	11
656	10
657	8
658	10
659	9
660	9
661	6
662	8
663	12
664	14
665	8
666	6
667	4
668	2
669	12
670	12
671	7
672	4
673	11
674	4
675	4
676	5
677	6
678	5
679	3
680	14
681	12
682	10
683	10
684	3
685	6
686	7
687	6
688	10
689	15
690	7
691	5
692	7
693	7
694	8
695	7
696	7
697	9
698	6
699	15
700	12
701	3
702	13
703	10
704	5
705	6
706	6
707	10
708	5
709	12
710	7
711	13
712	6
713	6
714	12
715	13
716	6
717	10
718	5
719	10
720	6
721	4
722	8
723	7
724	9
725	10
726	10
727	10
728	7
729	7
730	4
731	10
732	11
733	6
734	7
735	10
736	6
737	5
738	5
739	14
740	19
741	9
742	7
743	10
744	7
745	5
746	4
747	6
748	9
749	8
750	6
751	6
752	21
753	7
754	9
755	8
756	6
757	8
758	4
759	4
760	7
761	14
762	11
763	9
764	8
765	5
766	14
767	11
768	9
769	9
770	10
771	8
772	12
773	7
774	14
775	11
776	9
777	12
778	9
779	9
780	10
781	10
782	7
783	5
784	6
785	6
786	13
787	9
788	12
789	11
790	6
791	8
792	6
793	5
794	5
795	10
796	6
797	11
798	9
799	6
800	7
801	6
802	8
803	9
804	17
805	11
806	4
807	7
808	9
809	9
810	8
811	12
812	11
813	7
814	7
815	11
816	9
817	10
818	5
819	8
820	13
821	6
822	12
823	8
824	6
825	7
826	7
827	9
828	10
829	12
830	9
831	7
832	3
833	11
834	6
835	5
836	6
837	9
838	12
839	3
840	8
841	9
842	9
843	7
844	6
845	12
846	5
847	4
848	9
849	8
850	13
851	6
852	4
853	9
854	9
855	6
856	11
857	6
858	9
859	5
860	6
861	9
862	7
863	11
864	9
865	12
866	10
867	6
868	7
869	12
870	7
871	10
872	6
873	11
874	6
875	13
876	6
877	11
878	2
879	6
880	9
881	8
882	5
883	10
884	11
885	6
886	14
887	6
888	9
889	12
890	15
891	9
892	7
893	8
894	13
895	9
896	13
897	7
898	5
899	10
900	9
901	8
902	5
903	10
904	7
905	6
906	12
907	7
908	4
909	6
910	12
911	9
912	7
913	19
914	3
915	8
916	12
917	9
918	5
919	8
920	8
921	9
922	7
923	4
924	8
925	11
926	6
927	5
928	9
929	8
930	10
931	9
932	12
933	5
934	3
935	8
936	8
937	12
938	10
939	7
940	5
941	9
942	9
943	6
944	10
945	11
946	6
947	9
948	6
949	11
950	7
951	5
952	7
953	6
954	5
955	9
956	13
957	9
958	8
959	9
960	13
961	8
962	10
963	7
964	9
965	14
966	9
967	8
968	11
969	8
970	13
971	4
972	7
973	10
974	8
975	14
976	8
977	6
978	9
979	12
980	8
981	7
982	12
983	6
984	4
985	8
986	2
987	6
988	9
989	11
990	6
991	7
992	8
993	17
994	4
995	8
996	8
997	9
998	10
999	9
1000	9
1001	12
1002	13
1003	7
1004	7
1005	13
1006	11
1007	6
1008	7
1009	13
1010	7
1011	11
1012	7
1013	7
1014	14
1015	6
1016	6
1017	8
1018	8
1019	12
1020	6
1021	8
1022	9
1023	5
1024	6
1025	7
1026	12
1027	11
1028	11
1029	9
1030	14
1031	11
1032	14
1033	12
1034	11
1035	6
1036	9
1037	3
1038	8
1039	11
1040	8
1041	9
1042	10
1043	3
1044	7
1045	12
1046	12
1047	8
1048	10
1049	5
1050	8
1051	6
1052	10
1053	8
1054	8
1055	6
1056	2
1057	12
1058	7
1059	11
1060	7
1061	6
1062	12
1063	8
1064	9
1065	8
1066	11
1067	7
1068	12
1069	8
1070	8
1071	8
1072	9
1073	11
1074	6
1075	9
1076	6
1077	8
1078	8
1079	12
1080	6
1081	11
1082	9
1083	7
1084	7
1085	5
1086	9
1087	12
1088	7
1089	3
1090	8
1091	7
1092	5
1093	12
1094	6
1095	8
1096	9
1097	16
1098	14
1099	9
1100	7
1101	6
1102	8
1103	9
1104	12
1105	4
1106	6
1107	5
1108	10
1109	13
1110	15
1111	8
1112	10
1113	18
1114	6
1115	17
1116	14
1117	4
1118	9
1119	13
1120	12
1121	6
1122	4
1123	6
1124	4
1125	12
1126	15
1127	7
1128	10
1129	10
1130	7
1131	7
1132	8
1133	12
1134	15
1135	6
1136	12
1137	16
1138	5
1139	9
1140	9
1141	6
1142	10
1143	8
1144	13
1145	7
1146	13
1147	14
1148	12
1149	9
1150	10
1151	8
1152	8
1153	12
1154	10
1155	10
1156	7
1157	5
1158	7
1159	12
1160	10
1161	9
1162	6
1163	15
1164	9
1165	7
1166	7
1167	8
1168	7
1169	9
1170	10
1171	9
1172	11
1173	8
1174	10
1175	8
1176	9
1177	11
1178	12
1179	7
1180	10
1181	14
1182	8
1183	7
1184	10
1185	8
1186	9
1187	8
1188	13
1189	11
1190	10
1191	5
1192	11
1193	10
1194	10
1195	15
1196	10
1197	10
1198	3
1199	12
1200	10
1201	8
1202	12
1203	9
1204	12
1205	7
1206	10
1207	4
1208	5
1209	12
1210	10
1211	14
1212	7
1213	10
1214	9
1215	12
1216	13
1217	11
1218	10
1219	12
1220	12
1221	7
1222	8
1223	17
1224	7
1225	17
1226	10
1227	11
1228	11
1229	16
1230	11
1231	12
1232	14
1233	9
1234	9
1235	10
1236	9
1237	4
1238	11
1239	9
1240	8
1241	12
1242	7
1243	11
1244	15
1245	10
1246	11
1247	8
1248	9
1249	2
1250	10
1251	11
1252	18
1253	6
1254	8
1255	14
1256	13
1257	9
1258	13
1259	12
1260	9
1261	9
1262	6
1263	9
1264	10
1265	6
1266	11
1267	13
1268	6
1269	10
1270	11
1271	5
1272	12
1273	14
1274	9
1275	13
1276	15
1277	11
1278	10
1279	9
1280	11
1281	6
1282	13
1283	7
1284	13
1285	12
1286	9
1287	10
1288	15
1289	9
1290	11
1291	13
1292	16
1293	17
1294	9
1295	7
1296	12
1297	15
1298	9
1299	11
1300	14
1301	8
1302	15
1303	10
1304	13
1305	8
1306	13
1307	9
1308	14
1309	12
1310	8
1311	10
1312	10
1313	16
1314	16
1315	18
1316	9
1317	11
1318	15
1319	25
1320	9
1321	17
1322	14
1323	15
1324	13
1325	14
1326	23
1327	18
1328	12
1329	15
1330	21
1331	7
1332	14
1333	18
1334	12
1335	22
1336	12
1337	16
1338	13
1339	9
1340	21
1341	22
1342	20
1343	16
1344	16
1345	25
1346	21
1347	19
1348	24
1349	21
1350	22
1351	31
1352	25
1353	46
1354	40
1355	22
1356	53
1357	44
1358	48
1359	59
1360	69
1361	65
1362	68
1363	67
1364	91
1365	96
1366	77
1367	102
1368	115
1369	129
1370	159
1371	197
1372	192
1373	230
1374	234
1375	295
1376	334
1377	376
1378	377
1379	442
1380	480
1381	520
1382	650
1383	732
1384	810
1385	884
1386	921
1387	1084
1388	1259
1389	1345
1390	1463
1391	1701
1392	1835
1393	2168
1394	2291
1395	2666
1396	2870
1397	3213
1398	3648
1399	3857
1400	4184
1401	4674
1402	4910
1403	5642
1404	5959
1405	6489
1406	6942
1407	7508
1408	8058
1409	8736
1410	9344
1411	9944
1412	10431
1413	11239
1414	12051
1415	12631
1416	13314
1417	14041
1418	14760
1419	15213
1420	16061
1421	16842
1422	17399
1423	17798
1424	18544
1425	19164
1426	19784
1427	20161
1428	20896
1429	21200
1430	21463
1431	22036
1432	22225
1433	22245
1434	22717
1435	23085
1436	23366
1437	23192
1438	23863
1439	23582
1440	23328
1441	23583
1442	23208
1443	23266
1444	23400
1445	22860
1446	22890
1447	22597
1448	22126
1449	22110
1450	21937
1451	21423
1452	21413
1453	21097
1454	20792
1455	20400
1456	19924
1457	19729
1458	19290
1459	18974
1460	18784
1461	18317
1462	17957
1463	17604
1464	17204
1465	16480
1466	16194
1467	16261
1468	15729
1469	15428
1470	14708
1471	14600
1472	14498
1473	13966
1474	13610
1475	13522
1476	13086
1477	12753
1478	12644
1479	12061
1480	12033
1481	11759
1482	11541
1483	11088
1484	10779
1485	10451
1486	10369
1487	10269
1488	9831
1489	9830
1490	9411
1491	9222
1492	9019
1493	8762
1494	8490
1495	8423
1496	8235
1497	7974
1498	7858
1499	7573
1500	7446
1501	7244
1502	7213
1503	7053
1504	6837
1505	6584
1506	6586
1507	6446
1508	6211
1509	6135
1510	5950
1511	5633
1512	5726
1513	5557
1514	5376
1515	5315
1516	5175
1517	5089
1518	4964
1519	4838
1520	4728
1521	4722
1522	4541
1523	4457
1524	4340
1525	4285
1526	4065
1527	3954
1528	3968
1529	3836
1530	3834
1531	3697
1532	3633
1533	3596
1534	3556
1535	3404
1536	3414
1537	3175
1538	3149
1539	3204
1540	3006
1541	2964
1542	2923
1543	2806
1544	2831
1545	2710
1546	2652
1547	2509
1548	2551
1549	2420
1550	2466
1551	2349
1552	2400
1553	2285
1554	2248
1555	2239
1556	2134
1557	2042
1558	2072
1559	2013
1560	1957
1561	1907
1562	1890
1563	1910
1564	1855
1565	1785
1566	1788
1567	1751
1568	1687
1569	1687
1570	1674
1571	1674
1572	1629
1573	1532
1574	1526
1575	1427
1576	1426
1577	1459
1578	1372
1579	1445
1580	1313
1581	1297
1582	1302
1583	1231
1584	1244
1585	1190
1586	1199
1587	1191
1588	1162
1589	1082
1590	1044
1591	1028
1592	1033
1593	1056
1594	1036
1595	1017
1596	995
1597	943
1598	954
1599	907
1600	904
1601	883
1602	856
1603	848
1604	791
1605	829
1606	756
1607	786
1608	763
1609	808
1610	748
1611	727
1612	704
1613	738
1614	672
1615	649
1616	686
1617	634
1618	630
1619	600
1620	607
1621	622
1622	619
1623	605
1624	562
1625	585
1626	574
1627	558
1628	520
1629	509
1630	503
1631	498
1632	498
1633	490
1634	467
1635	486
1636	474
1637	449
1638	454
1639	498
1640	446
1641	464
1642	414
1643	375
1644	413
1645	391
1646	400
1647	406
1648	348
1649	405
1650	357
1651	344
1652	332
1653	354
1654	327
1655	341
1656	335
1657	336
1658	333
1659	353
1660	311
1661	318
1662	310
1663	326
1664	280
1665	311
1666	285
1667	268
1668	239
1669	271
1670	289
1671	256
1672	245
1673	275
1674	252
1675	264
1676	245
1677	245
1678	220
1679	233
1680	213
1681	232
1682	208
1683	206
1684	210
1685	225
1686	203
1687	204
1688	214
1689	189
1690	204
1691	198
1692	206
1693	201
1694	185
1695	190
1696	180
1697	174
1698	165
1699	175
1700	156
1701	174
1702	139
1703	165
1704	164
1705	172
1706	171
1707	148
1708	158
1709	166
1710	156
1711	144
1712	152
1713	137
1714	118
1715	138
1716	159
1717	143
1718	138
1719	107
1720	119
1721	130
1722	130
1723	146
1724	126
1725	112
1726	127
1727	126
1728	109
1729	116
1730	131
1731	95
1732	132
1733	98
1734	109
1735	101
1736	109
1737	94
1738	102
1739	115
1740	108
1741	90
1742	115
1743	89
1744	92
1745	101
1746	87
1747	97
1748	95
1749	80
1750	82
1751	75
1752	86
1753	85
1754	85
1755	89
1756	78
1757	91
1758	72
1759	76
1760	82
1761	69
1762	66
1763	83
1764	67
1765	78
1766	71
1767	73
1768	68
1769	64
1770	67
1771	83
1772	72
1773	57
1774	67
1775	74
1776	73
1777	68
1778	65
1779	63
1780	54
1781	71
1782	62
1783	49
1784	60
1785	55
1786	64
1787	76
1788	60
1789	65
1790	74
1791	74
1792	65
1793	62
1794	47
1795	58
1796	63
1797	52
1798	55
1799	54
1800	48
1801	53
1802	45
1803	47
1804	51
1805	49
1806	44
1807	62
1808	42
1809	38
1810	41
1811	47
1812	42
1813	33
1814	45
1815	49
1816	48
1817	36
1818	57
1819	51
1820	45
1821	42
1822	36
1823	46
1824	49
1825	41
1826	42
1827	46
1828	45
1829	42
1830	44
1831	37
1832	34
1833	31
1834	39
1835	44
1836	34
1837	39
1838	46
1839	39
1840	35
1841	40
1842	26
1843	28
1844	42
1845	44
1846	36
1847	41
1848	27
1849	32
1850	32
1851	37
1852	38
1853	37
1854	32
1855	41
1856	35
1857	51
1858	30
1859	32
1860	27
1861	24
1862	36
1863	34
1864	33
1865	34
1866	37
1867	38
1868	22
1869	30
1870	28
1871	28
1872	42
1873	34
1874	34
1875	26
1876	28
1877	33
1878	29
1879	35
1880	36
1881	32
1882	22
1883	29
1884	26
1885	33
1886	30
1887	28
1888	38
1889	21
1890	30
1891	21
1892	25
1893	21
1894	31
1895	35
1896	22
1897	15
1898	33
1899	20
1900	22
1901	34
1902	29
1903	24
1904	26
1905	32
1906	21
1907	32
1908	34
1909	26
1910	21
1911	29
1912	20
1913	24
1914	21
1915	35
1916	21
1917	22
1918	27
1919	25
1920	24
1921	20
1922	19
1923	20
1924	21
1925	27
1926	28
1927	22
1928	18
1929	29
1930	27
1931	29
1932	15
1933	25
1934	24
1935	29
1936	22
1937	18
1938	22
1939	25
1940	20
1941	18
1942	24
1943	23
1944	19
1945	26
1946	22
1947	27
1948	18
1949	24
1950	29
1951	21
1952	17
1953	18
1954	20
1955	22
1956	17
1957	19
1958	22
1959	18
1960	25
1961	23
1962	23
1963	26
1964	17
1965	21
1966	18
1967	26
1968	25
1969	22
1970	18
1971	30
1972	24
1973	24
1974	18
1975	27
1976	24
1977	21
1978	16
1979	15
1980	16
1981	28
1982	17
1983	18
1984	20
1985	16
1986	18
1987	19
1988	17
1989	14
1990	13
1991	13
1992	21
1993	12
1994	19
[truncated: 8,005 more rows]
