# Supplementary material for: Data on pure tin by Positron Annihilation Lifetime Spectroscopy (PALS) acquired with a semi-analog/digital setup using DDRS4PALS
Source: Data Brief. 2018 Nov 28;22:16–29. doi: 10.1016/j.dib.2018.11.121 (PMC6293023; doi:10.1016/j.dib.2018.11.121)
Supplement: Supplementary file 2 — Supplementary material. [file mmc2.zip › mmc2/ED1/specExp_2500k.dat]

#Lifetime: [Channel1 - Channel2]
#Mo Jun 4 09:47:16 2018
# Channel-Resolution: 5.0000ps
# Total Counts: 2474264[#]
channel	counts
0	6
1	9
2	12
3	17
4	6
5	12
6	9
7	7
8	13
9	14
10	10
11	9
12	13
13	10
14	14
15	11
16	6
17	11
18	14
19	6
20	8
21	11
22	9
23	5
24	8
25	16
26	10
27	7
28	11
29	12
30	7
31	8
32	9
33	4
34	11
35	4
36	6
37	13
38	10
39	15
40	13
41	12
42	11
43	9
44	8
45	9
46	8
47	10
48	13
49	9
50	9
51	15
52	11
53	8
54	12
55	7
56	7
57	5
58	8
59	21
60	6
61	9
62	8
63	10
64	11
65	4
66	10
67	11
68	7
69	9
70	13
71	10
72	6
73	16
74	14
75	8
76	10
77	11
78	15
79	15
80	10
81	10
82	10
83	14
84	17
85	8
86	10
87	9
88	15
89	5
90	10
91	7
92	11
93	14
94	7
95	14
96	10
97	13
98	7
99	7
100	8
101	8
102	11
103	11
104	5
105	10
106	15
107	10
108	8
109	9
110	8
111	8
112	8
113	7
114	10
115	13
116	9
117	9
118	9
119	13
120	14
121	7
122	10
123	7
124	5
125	14
126	8
127	8
128	15
129	9
130	13
131	14
132	11
133	14
134	16
135	14
136	6
137	11
138	4
139	8
140	11
141	9
142	12
143	11
144	10
145	6
146	9
147	11
148	12
149	8
150	18
151	8
152	11
153	12
154	10
155	15
156	8
157	13
158	15
159	10
160	15
161	11
162	7
163	12
164	6
165	14
166	12
167	5
168	13
169	8
170	10
171	14
172	7
173	7
174	5
175	16
176	6
177	10
178	12
179	16
180	12
181	10
182	13
183	10
184	5
185	11
186	15
187	11
188	7
189	12
190	5
191	14
192	16
193	12
194	11
195	11
196	7
197	7
198	5
199	10
200	9
201	12
202	10
203	7
204	8
205	11
206	13
207	11
208	14
209	13
210	12
211	8
212	9
213	10
214	6
215	8
216	8
217	8
218	7
219	8
220	15
221	15
222	10
223	10
224	12
225	13
226	14
227	10
228	6
229	11
230	11
231	9
232	7
233	14
234	8
235	7
236	9
237	8
238	8
239	11
240	8
241	13
242	12
243	8
244	10
245	9
246	9
247	6
248	12
249	11
250	10
251	11
252	6
253	9
254	16
255	11
256	14
257	13
258	10
259	6
260	11
261	9
262	12
263	13
264	13
265	11
266	7
267	15
268	10
269	19
270	12
271	12
272	14
273	6
274	13
275	9
276	14
277	14
278	5
279	6
280	10
281	16
282	12
283	7
284	15
285	6
286	13
287	13
288	8
289	13
290	10
291	14
292	12
293	9
294	11
295	13
296	5
297	9
298	14
299	8
300	12
301	7
302	11
303	12
304	10
305	11
306	13
307	15
308	9
309	9
310	8
311	8
312	12
313	12
314	8
315	9
316	8
317	9
318	11
319	19
320	6
321	12
322	5
323	10
324	7
325	11
326	7
327	12
328	12
329	13
330	8
331	8
332	7
333	6
334	7
335	12
336	7
337	7
338	10
339	8
340	5
341	15
342	5
343	8
344	14
345	11
346	7
347	13
348	12
349	6
350	14
351	9
352	12
353	15
354	12
355	8
356	5
357	7
358	10
359	15
360	12
361	12
362	9
363	10
364	17
365	6
366	13
367	13
368	14
369	10
370	15
371	11
372	15
373	7
374	11
375	8
376	12
377	17
378	10
379	11
380	10
381	8
382	5
383	16
384	10
385	8
386	12
387	16
388	9
389	8
390	10
391	16
392	8
393	15
394	12
395	10
396	13
397	7
398	8
399	7
400	7
401	10
402	9
403	5
404	14
405	12
406	10
407	13
408	6
409	7
410	14
411	6
412	7
413	10
414	17
415	10
416	18
417	13
418	8
419	5
420	10
421	10
422	7
423	13
424	8
425	9
426	8
427	14
428	14
429	14
430	18
431	7
432	15
433	11
434	9
435	10
436	4
437	13
438	12
439	10
440	9
441	12
442	9
443	13
444	10
445	14
446	7
447	12
448	13
449	16
450	12
451	8
452	6
453	9
454	10
455	14
456	17
457	8
458	6
459	9
460	6
461	8
462	9
463	15
464	17
465	11
466	7
467	11
468	10
469	8
470	10
471	10
472	18
473	10
474	8
475	7
476	7
477	10
478	11
479	12
480	14
481	11
482	8
483	9
484	14
485	14
486	13
487	15
488	9
489	8
490	13
491	11
492	7
493	7
494	14
495	19
496	10
497	8
498	7
499	14
500	9
501	11
502	12
503	10
504	17
505	8
506	13
507	5
508	9
509	14
510	18
511	8
512	15
513	8
514	12
515	14
516	8
517	19
518	15
519	10
520	10
521	7
522	5
523	10
524	14
525	12
526	12
527	12
528	15
529	11
530	12
531	18
532	7
533	7
534	12
535	10
536	12
537	16
538	8
539	11
540	15
541	7
542	13
543	9
544	11
545	7
546	12
547	10
548	6
549	7
550	8
551	16
552	8
553	9
554	13
555	12
556	11
557	7
558	12
559	14
560	12
561	11
562	10
563	17
564	8
565	9
566	12
567	10
568	14
569	10
570	11
571	8
572	8
573	8
574	3
575	14
576	10
577	13
578	12
579	13
580	7
581	12
582	7
583	7
584	9
585	16
586	13
587	9
588	11
589	10
590	12
591	13
592	4
593	15
594	10
595	6
596	11
597	17
598	8
599	10
600	11
601	7
602	16
603	16
604	14
605	8
606	11
607	7
608	10
609	12
610	6
611	9
612	13
613	10
614	17
615	5
616	8
617	9
618	11
619	6
620	9
621	15
622	11
623	11
624	12
625	6
626	10
627	7
628	7
629	16
630	14
631	10
632	6
633	6
634	8
635	8
636	6
637	11
638	14
639	13
640	9
641	11
642	9
643	15
644	11
645	11
646	15
647	10
648	8
649	7
650	13
651	14
652	7
653	11
654	8
655	11
656	12
657	9
658	11
659	10
660	10
661	9
662	9
663	12
664	17
665	10
666	6
667	4
668	4
669	16
670	15
671	11
672	5
673	12
674	4
675	7
676	10
677	8
678	7
679	6
680	16
681	15
682	13
683	10
684	6
685	9
686	10
687	7
688	11
689	18
690	9
691	9
692	8
693	9
694	10
695	8
696	9
697	12
698	8
699	17
700	16
701	4
702	17
703	11
704	5
705	8
706	8
707	12
708	8
709	14
710	8
711	15
712	11
713	6
714	12
715	14
716	9
717	13
718	10
719	10
720	11
721	6
722	9
723	7
724	10
725	12
726	14
727	12
728	11
729	8
730	6
731	10
732	11
733	7
734	9
735	10
736	9
737	5
738	8
739	14
740	20
741	12
742	7
743	10
744	10
745	10
746	5
747	9
748	11
749	9
750	9
751	8
752	21
753	9
754	9
755	8
756	6
757	8
758	6
759	6
760	9
761	14
762	12
763	10
764	11
765	8
766	16
767	13
768	11
769	9
770	12
771	8
772	14
773	8
774	15
775	13
776	13
777	12
778	9
779	13
780	13
781	11
782	11
783	8
784	7
785	10
786	13
787	12
788	15
789	14
790	6
791	11
792	6
793	5
794	8
795	12
796	7
797	14
798	9
799	7
800	9
801	9
802	10
803	10
804	19
805	13
806	6
807	10
808	11
809	10
810	10
811	15
812	17
813	8
814	9
815	13
816	15
817	11
818	7
819	11
820	16
821	8
822	14
823	14
824	10
825	10
826	9
827	13
828	12
829	12
830	11
831	9
832	3
833	12
834	8
835	6
836	7
837	11
838	14
839	9
840	8
841	11
842	9
843	10
844	8
845	16
846	7
847	6
848	10
849	9
850	15
851	6
852	5
853	11
854	10
855	9
856	13
857	6
858	10
859	5
860	6
861	10
862	7
863	13
864	10
865	13
866	12
867	8
868	8
869	15
870	8
871	10
872	7
873	12
874	8
875	14
876	7
877	13
878	7
879	11
880	11
881	9
882	8
883	15
884	11
885	9
886	15
887	10
888	9
889	14
890	18
891	11
892	9
893	11
894	15
895	10
896	17
897	11
898	9
899	12
900	11
901	10
902	7
903	10
904	11
905	6
906	14
907	7
908	6
909	8
910	14
911	13
912	7
913	20
914	3
915	11
916	13
917	13
918	6
919	11
920	9
921	10
922	10
923	4
924	9
925	11
926	8
927	7
928	11
929	9
930	13
931	10
932	13
933	8
934	6
935	12
936	10
937	13
938	11
939	8
940	5
941	11
942	12
943	7
944	11
945	13
946	7
947	12
948	9
949	16
950	11
951	10
952	10
953	7
954	7
955	10
956	14
957	12
958	11
959	12
960	14
961	9
962	10
963	8
964	10
965	17
966	10
967	13
968	14
969	9
970	14
971	11
972	11
973	13
974	10
975	18
976	10
977	8
978	9
979	18
980	11
981	8
982	12
983	7
984	7
985	8
986	3
987	10
988	14
989	12
990	7
991	8
992	10
993	18
994	10
995	11
996	10
997	10
998	13
999	12
1000	11
1001	17
1002	15
1003	9
1004	8
1005	14
1006	13
1007	9
1008	7
1009	16
1010	8
1011	12
1012	10
1013	11
1014	16
1015	9
1016	8
1017	14
1018	11
1019	15
1020	6
1021	9
1022	10
1023	7
1024	11
1025	11
1026	15
1027	13
1028	13
1029	9
1030	17
1031	12
1032	15
1033	13
1034	14
1035	8
1036	12
1037	5
1038	11
1039	13
1040	9
1041	11
1042	12
1043	5
1044	7
1045	17
1046	15
1047	12
1048	13
1049	9
1050	8
1051	8
1052	12
1053	9
1054	13
1055	8
1056	3
1057	12
1058	9
1059	12
1060	7
1061	9
1062	15
1063	10
1064	13
1065	12
1066	14
1067	10
1068	14
1069	8
1070	8
1071	12
1072	13
1073	11
1074	8
1075	13
1076	8
1077	13
1078	9
1079	14
1080	8
1081	11
1082	11
1083	8
1084	9
1085	7
1086	13
1087	16
1088	10
1089	4
1090	12
1091	11
1092	6
1093	14
1094	8
1095	8
1096	13
1097	21
1098	16
1099	13
1100	8
1101	9
1102	8
1103	9
1104	16
1105	7
1106	6
1107	5
1108	11
1109	14
1110	15
1111	9
1112	12
1113	23
1114	9
1115	22
1116	17
1117	5
1118	12
1119	13
1120	14
1121	7
1122	4
1123	11
1124	7
1125	15
1126	18
1127	9
1128	11
1129	15
1130	8
1131	7
1132	9
1133	14
1134	20
1135	9
1136	13
1137	18
1138	8
1139	13
1140	10
1141	7
1142	11
1143	13
1144	14
1145	7
1146	16
1147	16
1148	14
1149	9
1150	10
1151	9
1152	14
1153	13
1154	12
1155	12
1156	10
1157	10
1158	8
1159	15
1160	14
1161	10
1162	12
1163	18
1164	13
1165	8
1166	12
1167	10
1168	9
1169	10
1170	13
1171	10
1172	11
1173	10
1174	15
1175	9
1176	9
1177	13
1178	16
1179	9
1180	14
1181	16
1182	11
1183	9
1184	12
1185	9
1186	10
1187	9
1188	18
1189	11
1190	11
1191	7
1192	16
1193	14
1194	12
1195	17
1196	14
1197	16
1198	5
1199	13
1200	11
1201	10
1202	15
1203	12
1204	15
1205	9
1206	12
1207	8
1208	8
1209	15
1210	13
1211	15
1212	9
1213	12
1214	14
1215	17
1216	13
1217	13
1218	14
1219	14
1220	15
1221	10
1222	10
1223	21
1224	9
1225	21
1226	11
1227	15
1228	15
1229	19
1230	13
1231	14
1232	16
1233	9
1234	13
1235	10
1236	11
1237	6
1238	13
1239	11
1240	9
1241	14
1242	12
1243	12
1244	16
1245	11
1246	15
1247	8
1248	13
1249	4
1250	10
1251	12
1252	18
1253	9
1254	9
1255	18
1256	14
1257	9
1258	14
1259	12
1260	14
1261	14
1262	9
1263	11
1264	11
1265	9
1266	13
1267	15
1268	7
1269	16
1270	13
1271	6
1272	13
1273	14
1274	12
1275	20
1276	16
1277	13
1278	11
1279	9
1280	15
1281	8
1282	13
1283	7
1284	16
1285	15
1286	12
1287	10
1288	16
1289	11
1290	14
1291	14
1292	19
1293	17
1294	11
1295	10
1296	16
1297	19
1298	9
1299	17
1300	15
1301	9
1302	16
1303	11
1304	14
1305	11
1306	16
1307	14
1308	19
1309	19
1310	8
1311	13
1312	13
1313	17
1314	18
1315	22
1316	13
1317	15
1318	17
1319	30
1320	11
1321	19
1322	14
1323	18
1324	16
1325	16
1326	28
1327	22
1328	16
1329	19
1330	23
1331	12
1332	15
1333	23
1334	14
1335	27
1336	17
1337	18
1338	20
1339	14
1340	28
1341	26
1342	23
1343	19
1344	21
1345	29
1346	26
1347	25
1348	33
1349	23
1350	32
1351	37
1352	31
1353	48
1354	45
1355	30
1356	62
1357	66
1358	61
1359	71
1360	87
1361	73
1362	85
1363	87
1364	110
1365	120
1366	101
1367	136
1368	149
1369	166
1370	191
1371	247
1372	243
1373	283
1374	292
1375	375
1376	399
1377	456
1378	464
1379	548
1380	576
1381	649
1382	802
1383	887
1384	985
1385	1090
1386	1126
1387	1341
1388	1576
1389	1610
1390	1827
1391	2081
1392	2251
1393	2629
1394	2819
1395	3289
1396	3496
1397	3941
1398	4465
1399	4729
1400	5121
1401	5738
1402	6036
1403	6878
1404	7343
1405	7936
1406	8545
1407	9279
1408	9888
1409	10786
1410	11490
1411	12256
1412	12842
1413	13796
1414	14734
1415	15515
1416	16381
1417	17221
1418	18192
1419	18711
1420	19679
1421	20654
1422	21376
1423	21927
1424	22737
1425	23598
1426	24199
1427	24714
1428	25534
1429	25922
1430	26266
1431	26968
1432	27222
1433	27343
1434	27891
1435	28224
1436	28605
1437	28411
1438	29210
1439	28988
1440	28610
1441	28896
1442	28515
1443	28676
1444	28806
1445	28042
1446	28132
1447	27786
1448	27232
1449	27158
1450	26880
1451	26360
1452	26301
1453	25850
1454	25549
1455	25046
1456	24494
1457	24135
1458	23711
1459	23249
1460	23030
1461	22476
1462	21940
1463	21653
1464	21029
1465	20295
1466	19928
1467	19936
1468	19284
1469	18984
1470	18127
1471	17983
1472	17761
1473	17175
1474	16698
1475	16595
1476	16076
1477	15800
1478	15595
1479	14713
1480	14686
1481	14368
1482	14152
1483	13641
1484	13188
1485	12889
1486	12739
1487	12515
1488	12101
1489	12042
1490	11529
1491	11334
1492	11151
1493	10743
1494	10494
1495	10290
1496	10078
1497	9831
1498	9643
1499	9328
1500	9193
1501	8915
1502	8850
1503	8645
1504	8381
1505	8062
1506	8126
1507	7862
1508	7578
1509	7544
1510	7345
1511	6940
1512	6986
1513	6810
1514	6608
1515	6482
1516	6349
1517	6224
1518	6105
1519	5898
1520	5775
1521	5816
1522	5605
1523	5516
1524	5282
1525	5289
1526	4996
1527	4829
1528	4890
1529	4696
1530	4741
1531	4528
1532	4459
1533	4367
1534	4365
1535	4170
1536	4127
1537	3929
1538	3859
1539	3870
1540	3699
1541	3653
1542	3596
1543	3433
1544	3443
1545	3310
1546	3256
1547	3087
1548	3128
1549	2983
1550	3033
1551	2885
1552	2888
1553	2813
1554	2787
1555	2737
1556	2610
1557	2507
1558	2543
1559	2483
1560	2405
1561	2338
1562	2361
1563	2314
1564	2281
1565	2191
1566	2194
1567	2138
1568	2077
1569	2028
1570	2027
1571	2038
1572	1981
1573	1886
1574	1846
1575	1742
1576	1729
1577	1793
1578	1696
1579	1751
1580	1632
1581	1583
1582	1591
1583	1529
1584	1512
1585	1452
1586	1461
1587	1442
1588	1417
1589	1363
1590	1282
1591	1282
1592	1299
1593	1284
1594	1248
1595	1237
1596	1204
1597	1179
1598	1180
1599	1090
1600	1102
1601	1062
1602	1064
1603	1036
1604	973
1605	1022
1606	943
1607	955
1608	930
1609	988
1610	912
1611	885
1612	877
1613	923
1614	865
1615	810
1616	846
1617	798
1618	758
1619	767
1620	746
1621	749
1622	775
1623	746
1624	677
1625	702
1626	691
1627	684
1628	632
1629	620
1630	626
1631	616
1632	617
1633	601
1634	580
1635	595
1636	580
1637	541
1638	566
1639	586
1640	543
1641	573
1642	517
1643	467
1644	504
1645	480
1646	506
1647	481
1648	427
1649	488
1650	441
1651	421
1652	402
1653	462
1654	413
1655	411
1656	391
1657	411
1658	422
1659	420
1660	377
1661	381
1662	381
1663	395
1664	356
1665	377
1666	351
1667	344
1668	289
1669	334
1670	340
1671	323
1672	304
1673	319
1674	304
1675	315
1676	289
1677	302
1678	269
1679	287
1680	256
1681	280
1682	245
1683	262
1684	271
1685	261
1686	259
1687	249
1688	258
1689	234
1690	249
1691	244
1692	257
1693	250
1694	225
1695	228
1696	223
1697	214
1698	216
1699	218
1700	190
1701	217
1702	157
1703	200
1704	202
1705	201
1706	205
1707	186
1708	186
1709	204
1710	188
1711	159
1712	189
1713	169
1714	143
1715	176
1716	186
1717	167
1718	171
1719	129
1720	147
1721	160
1722	157
1723	177
1724	149
1725	144
1726	158
1727	149
1728	140
1729	142
1730	160
1731	119
1732	173
1733	120
1734	136
1735	130
1736	128
1737	112
1738	118
1739	139
1740	135
1741	122
1742	134
1743	113
1744	114
1745	129
1746	106
1747	113
1748	118
1749	97
1750	101
1751	90
1752	104
1753	105
1754	100
1755	103
1756	92
1757	115
1758	86
1759	90
1760	102
1761	81
1762	78
1763	102
1764	87
1765	100
1766	78
1767	98
1768	79
1769	84
1770	83
1771	96
1772	86
1773	64
1774	75
1775	88
1776	85
1777	83
1778	79
1779	76
1780	67
1781	83
1782	76
1783	62
1784	73
1785	67
1786	81
1787	90
1788	75
1789	83
1790	87
1791	90
1792	79
1793	75
1794	58
1795	69
1796	76
1797	67
1798	65
1799	60
1800	65
1801	62
1802	55
1803	66
1804	66
1805	62
1806	57
1807	72
1808	52
1809	49
1810	45
1811	59
1812	54
1813	44
1814	59
1815	59
1816	57
1817	48
1818	73
1819	65
1820	51
1821	50
1822	47
1823	61
1824	54
1825	50
1826	52
1827	56
1828	55
1829	49
1830	53
1831	45
1832	44
1833	39
1834	51
1835	54
1836	39
1837	48
1838	53
1839	47
1840	42
1841	49
1842	37
1843	36
1844	48
1845	55
1846	40
1847	50
1848	35
1849	41
1850	38
1851	43
1852	45
1853	46
1854	41
1855	48
1856	38
1857	57
1858	35
1859	44
1860	33
1861	34
1862	40
1863	38
1864	37
1865	47
1866	43
1867	48
1868	34
1869	36
1870	32
1871	37
1872	49
1873	39
1874	41
1875	32
1876	35
1877	42
1878	35
1879	45
1880	41
1881	40
1882	28
1883	36
1884	31
1885	39
1886	35
1887	32
1888	46
1889	26
1890	38
1891	28
1892	30
1893	27
1894	36
1895	40
1896	27
1897	21
1898	39
1899	21
1900	29
1901	40
1902	36
1903	27
1904	31
1905	37
1906	25
1907	40
1908	39
1909	31
1910	27
1911	31
1912	30
1913	28
1914	25
1915	39
1916	28
1917	25
1918	31
1919	32
1920	30
1921	25
1922	28
1923	23
1924	26
1925	33
1926	35
1927	25
1928	24
1929	31
1930	30
1931	35
1932	23
1933	32
1934	26
1935	33
1936	28
1937	23
1938	27
1939	33
1940	23
1941	23
1942	30
1943	26
1944	24
1945	29
1946	28
1947	30
1948	21
1949	32
1950	32
1951	28
1952	22
1953	26
1954	20
1955	26
1956	19
1957	23
1958	24
1959	21
1960	27
1961	25
1962	27
1963	30
1964	22
1965	26
1966	25
1967	31
1968	29
1969	23
1970	22
1971	32
1972	29
1973	27
1974	21
1975	32
1976	26
1977	27
1978	20
1979	19
1980	22
1981	33
1982	20
1983	22
1984	23
1985	21
1986	21
1987	25
1988	22
1989	19
1990	17
1991	16
1992	29
1993	14
1994	23
[truncated: 8,005 more rows]
