# Supplementary material for: Data on pure tin by Positron Annihilation Lifetime Spectroscopy (PALS) acquired with a semi-analog/digital setup using DDRS4PALS
Source: Data Brief. 2018 Nov 28;22:16–29. doi: 10.1016/j.dib.2018.11.121 (PMC6293023; doi:10.1016/j.dib.2018.11.121)
Supplement: Supplementary file 2 — Supplementary material. [file mmc2.zip › mmc2/ED1/specExp_2800k.dat]

#Lifetime: [Channel1 - Channel2]
#Mo Jun 4 10:24:06 2018
# Channel-Resolution: 5.0000ps
# Total Counts: 2787804[#]
channel	counts
0	8
1	10
2	13
3	17
4	7
5	16
6	10
7	8
8	14
9	16
10	11
11	10
12	14
13	15
14	15
15	13
16	9
17	12
18	15
19	8
20	8
21	11
22	11
23	7
24	9
25	19
26	12
27	7
28	13
29	12
30	8
31	8
32	11
33	5
34	12
35	4
36	8
37	15
38	11
39	16
40	13
41	13
42	13
43	10
44	8
45	13
46	8
47	12
48	15
49	11
50	10
51	17
52	14
53	8
54	16
55	8
56	8
57	6
58	9
59	21
60	6
61	9
62	8
63	12
64	11
65	4
66	11
67	13
68	9
69	11
70	15
71	10
72	7
73	19
74	14
75	8
76	12
77	12
78	18
79	16
80	10
81	14
82	10
83	14
84	20
85	11
86	10
87	13
88	15
89	8
90	12
91	7
92	13
93	14
94	9
95	17
96	11
97	13
98	8
99	8
100	8
101	9
102	12
103	11
104	5
105	10
106	16
107	12
108	8
109	10
110	9
111	9
112	11
113	7
114	11
115	15
116	10
117	11
118	10
119	13
120	16
121	8
122	10
123	7
124	8
125	15
126	10
127	10
128	17
129	10
130	14
131	14
132	12
133	14
134	17
135	14
136	7
137	13
138	4
139	10
140	12
141	9
142	12
143	12
144	11
145	7
146	9
147	14
148	13
149	10
150	19
151	10
152	12
153	14
154	11
155	16
156	10
157	14
158	15
159	12
160	16
161	14
162	7
163	12
164	7
165	15
166	13
167	5
168	14
169	8
170	10
171	14
172	9
173	9
174	6
175	16
176	6
177	14
178	14
179	19
180	13
181	10
182	14
183	12
184	6
185	12
186	15
187	14
188	9
189	14
190	8
191	18
192	16
193	12
194	12
195	13
196	7
197	8
198	7
199	12
200	11
201	14
202	10
203	9
204	10
205	11
206	15
207	13
208	18
209	16
210	12
211	10
212	13
213	10
214	6
215	8
216	9
217	9
218	7
219	12
220	17
221	16
222	12
223	13
224	12
225	14
226	17
227	10
228	7
229	13
230	11
231	12
232	11
233	14
234	9
235	8
236	11
237	8
238	9
239	13
240	8
241	13
242	14
243	10
244	12
245	10
246	9
247	7
248	12
249	12
250	13
251	11
252	8
253	9
254	17
255	12
256	15
257	15
258	11
259	8
260	12
261	10
262	13
263	17
264	16
265	12
266	7
267	16
268	12
269	20
270	12
271	14
272	16
273	8
274	15
275	9
276	15
277	15
278	5
279	7
280	10
281	18
282	15
283	8
284	15
285	7
286	15
287	14
288	9
289	13
290	16
291	15
292	14
293	10
294	11
295	15
296	7
297	10
298	15
299	8
300	12
301	11
302	11
303	15
304	11
305	13
306	14
307	17
308	9
309	9
310	9
311	10
312	15
313	14
314	9
315	11
316	9
317	9
318	11
319	20
320	6
321	13
322	5
323	13
324	12
325	11
326	7
327	13
328	15
329	14
330	10
331	9
332	8
333	7
334	8
335	15
336	8
337	7
338	10
339	8
340	7
341	17
342	6
343	9
344	16
345	15
346	9
347	14
348	15
349	8
350	15
351	12
352	13
353	17
354	12
355	10
356	6
357	7
358	12
359	16
360	14
361	12
362	10
363	11
364	18
365	8
366	14
367	18
368	14
369	15
370	15
371	15
372	17
373	7
374	11
375	9
376	15
377	17
378	11
379	12
380	10
381	9
382	6
383	16
384	13
385	11
386	15
387	18
388	9
389	8
390	10
391	16
392	11
393	17
394	14
395	12
396	14
397	8
398	9
399	7
400	8
401	10
402	11
403	5
404	14
405	12
406	11
407	14
408	7
409	8
410	14
411	7
412	7
413	12
414	18
415	12
416	20
417	16
418	10
419	6
420	11
421	12
422	8
423	15
424	10
425	11
426	8
427	18
428	16
429	14
430	19
431	8
432	16
433	12
434	10
435	11
436	4
437	14
438	12
439	11
440	11
441	12
442	11
443	13
444	11
445	14
446	9
447	13
448	15
449	17
450	14
451	8
452	7
453	10
454	10
455	15
456	20
457	8
458	6
459	10
460	6
461	9
462	9
463	16
464	18
465	13
466	9
467	12
468	11
469	9
470	13
471	10
472	18
473	10
474	9
475	8
476	7
477	11
478	11
479	12
480	16
481	13
482	10
483	10
484	17
485	17
486	16
487	17
488	10
489	8
490	16
491	12
492	8
493	7
494	18
495	20
496	11
497	11
498	8
499	17
500	9
501	12
502	12
503	16
504	18
505	10
506	14
507	7
508	10
509	15
510	19
511	9
512	17
513	8
514	14
515	15
516	11
517	20
518	17
519	12
520	10
521	8
522	6
523	11
524	16
525	14
526	13
527	13
528	16
529	13
530	12
531	20
532	8
533	11
534	14
535	10
536	12
537	17
538	10
539	12
540	16
541	11
542	15
543	10
544	11
545	9
546	12
547	11
548	6
549	9
550	8
551	17
552	8
553	11
554	13
555	12
556	12
557	7
558	12
559	14
560	13
561	14
562	12
563	17
564	10
565	10
566	14
567	12
568	16
569	13
570	12
571	8
572	11
573	11
574	4
575	15
576	11
577	16
578	15
579	15
580	12
581	13
582	7
583	9
584	10
585	19
586	14
587	10
588	11
589	11
590	12
591	13
592	5
593	16
594	12
595	6
596	13
597	17
598	8
599	12
600	12
601	9
602	18
603	19
604	15
605	8
606	12
607	7
608	10
609	16
610	7
611	10
612	14
613	10
614	18
615	7
616	9
617	10
618	12
619	7
620	9
621	15
622	14
623	14
624	14
625	9
626	13
627	8
628	9
629	17
630	16
631	13
632	10
633	8
634	10
635	10
636	7
637	11
638	15
639	14
640	9
641	12
642	11
643	18
644	11
645	13
646	15
647	11
648	8
649	11
650	14
651	17
652	8
653	12
654	11
655	13
656	12
657	10
658	13
659	13
660	13
661	10
662	10
663	13
664	17
665	10
666	11
667	4
668	4
669	19
670	16
671	11
672	7
673	16
674	4
675	9
676	13
677	8
678	9
679	9
680	18
681	17
682	14
683	11
684	7
685	11
686	12
687	9
688	12
689	19
690	11
691	10
692	10
693	10
694	11
695	8
696	10
697	13
698	9
699	18
700	17
701	6
702	19
703	11
704	7
705	9
706	10
707	15
708	9
709	15
710	12
711	18
712	12
713	9
714	16
715	14
716	13
717	14
718	11
719	13
720	15
721	7
722	11
723	7
724	10
725	12
726	16
727	12
728	12
729	11
730	8
731	10
732	12
733	8
734	12
735	13
736	11
737	6
738	11
739	15
740	21
741	15
742	9
743	10
744	13
745	12
746	6
747	10
748	11
749	9
750	9
751	12
752	25
753	9
754	11
755	8
756	7
757	8
758	6
759	6
760	11
761	17
762	14
763	11
764	13
765	9
766	17
767	14
768	13
769	10
770	13
771	13
772	15
773	9
774	16
775	15
776	14
777	13
778	12
779	15
780	14
781	12
782	12
783	9
784	8
785	10
786	14
787	12
788	16
789	16
790	9
791	13
792	6
793	5
794	9
795	13
796	7
797	15
798	12
799	9
800	9
801	9
802	10
803	11
804	20
805	14
806	8
807	14
808	14
809	11
810	14
811	16
812	17
813	9
814	10
815	14
816	15
817	13
818	9
819	14
820	20
821	8
822	15
823	14
824	14
825	12
826	9
827	14
828	13
829	14
830	15
831	11
832	4
833	14
834	10
835	7
836	9
837	13
838	15
839	9
840	9
841	12
842	10
843	14
844	9
845	17
846	8
847	9
848	13
849	10
850	19
851	6
852	7
853	14
854	11
855	10
856	14
857	8
858	14
859	5
860	9
861	12
862	7
863	14
864	12
865	15
866	14
867	8
868	9
869	17
870	9
871	12
872	8
873	13
874	8
875	17
876	7
877	15
878	7
879	11
880	11
881	9
882	10
883	16
884	15
885	11
886	17
887	11
888	9
889	15
890	19
891	14
892	10
893	13
894	18
895	10
896	18
897	12
898	10
899	17
900	13
901	12
902	9
903	15
904	12
905	7
906	17
907	9
908	9
909	9
910	14
911	14
912	7
913	24
914	4
915	13
916	15
917	14
918	7
919	12
920	10
921	12
922	12
923	4
924	10
925	12
926	10
927	10
928	12
929	9
930	14
931	12
932	15
933	9
934	6
935	15
936	11
937	15
938	13
939	10
940	9
941	12
942	12
943	9
944	13
945	14
946	8
947	12
948	9
949	19
950	11
951	12
952	10
953	9
954	10
955	13
956	14
957	13
958	11
959	13
960	17
961	14
962	10
963	8
964	12
965	20
966	11
967	15
968	15
969	10
970	15
971	12
972	12
973	17
974	13
975	19
976	13
977	10
978	9
979	18
980	13
981	8
982	13
983	8
984	7
985	9
986	3
987	13
988	15
989	15
990	8
991	9
992	11
993	19
994	10
995	12
996	12
997	11
998	13
999	13
1000	12
1001	18
1002	16
1003	10
1004	11
1005	15
1006	13
1007	11
1008	8
1009	17
1010	9
1011	13
1012	11
1013	12
1014	17
1015	10
1016	10
1017	16
1018	13
1019	16
1020	8
1021	9
1022	11
1023	8
1024	15
1025	13
1026	20
1027	13
1028	14
1029	12
1030	17
1031	13
1032	15
1033	14
1034	16
1035	11
1036	12
1037	5
1038	13
1039	14
1040	9
1041	11
1042	16
1043	5
1044	10
1045	19
1046	15
1047	13
1048	16
1049	10
1050	10
1051	9
1052	12
1053	10
1054	14
1055	9
1056	5
1057	15
1058	14
1059	14
1060	9
1061	13
1062	19
1063	12
1064	13
1065	15
1066	16
1067	11
1068	16
1069	9
1070	9
1071	13
1072	14
1073	12
1074	9
1075	15
1076	9
1077	14
1078	10
1079	16
1080	9
1081	12
1082	13
1083	8
1084	10
1085	7
1086	14
1087	16
1088	11
1089	4
1090	16
1091	12
1092	10
1093	16
1094	10
1095	9
1096	15
1097	21
1098	17
1099	13
1100	9
1101	13
1102	9
1103	9
1104	16
1105	8
1106	7
1107	6
1108	14
1109	16
1110	17
1111	11
1112	13
1113	23
1114	10
1115	23
1116	19
1117	7
1118	12
1119	14
1120	15
1121	8
1122	5
1123	12
1124	8
1125	16
1126	20
1127	11
1128	12
1129	16
1130	8
1131	8
1132	9
1133	18
1134	20
1135	9
1136	14
1137	19
1138	8
1139	15
1140	11
1141	8
1142	12
1143	18
1144	15
1145	7
1146	19
1147	16
1148	14
1149	10
1150	11
1151	11
1152	17
1153	15
1154	14
1155	16
1156	12
1157	11
1158	9
1159	16
1160	14
1161	10
1162	12
1163	19
1164	13
1165	8
1166	14
1167	12
1168	10
1169	11
1170	15
1171	11
1172	11
1173	10
1174	16
1175	11
1176	10
1177	16
1178	16
1179	11
1180	14
1181	19
1182	12
1183	10
1184	15
1185	9
1186	10
1187	11
1188	19
1189	12
1190	13
1191	7
1192	18
1193	15
1194	13
1195	18
1196	15
1197	18
1198	7
1199	14
1200	14
1201	11
1202	15
1203	12
1204	15
1205	10
1206	12
1207	9
1208	11
1209	16
1210	14
1211	15
1212	11
1213	13
1214	16
1215	19
1216	13
1217	13
1218	18
1219	15
1220	17
1221	13
1222	11
1223	23
1224	9
1225	24
1226	12
1227	16
1228	18
1229	20
1230	16
1231	15
1232	18
1233	11
1234	15
1235	13
1236	12
1237	8
1238	13
1239	11
1240	12
1241	17
1242	12
1243	15
1244	16
1245	13
1246	16
1247	10
1248	14
1249	8
1250	11
1251	13
1252	19
1253	12
1254	10
1255	21
1256	15
1257	9
1258	14
1259	13
1260	15
1261	14
1262	9
1263	13
1264	13
1265	10
1266	13
1267	15
1268	8
1269	16
1270	16
1271	10
1272	14
1273	16
1274	13
1275	24
1276	17
1277	13
1278	11
1279	10
1280	18
1281	8
1282	15
1283	12
1284	18
1285	15
1286	13
1287	11
1288	17
1289	12
1290	16
1291	15
1292	21
1293	20
1294	14
1295	11
1296	17
1297	20
1298	9
1299	19
1300	17
1301	12
1302	18
1303	12
1304	15
1305	13
1306	19
1307	19
1308	20
1309	22
1310	9
1311	15
1312	13
1313	18
1314	20
1315	24
1316	13
1317	19
1318	19
1319	32
1320	13
1321	23
1322	16
1323	19
1324	17
1325	20
1326	28
1327	26
1328	17
1329	23
1330	25
1331	17
1332	17
1333	27
1334	16
1335	30
1336	18
1337	20
1338	21
1339	14
1340	33
1341	29
1342	26
1343	23
1344	25
1345	30
1346	29
1347	28
1348	39
1349	27
1350	37
1351	39
1352	37
1353	54
1354	49
1355	37
1356	73
1357	70
1358	69
1359	80
1360	97
1361	84
1362	102
1363	92
1364	125
1365	133
1366	118
1367	159
1368	173
1369	197
1370	206
1371	265
1372	267
1373	317
1374	329
1375	416
1376	459
1377	499
1378	522
1379	599
1380	650
1381	738
1382	897
1383	991
1384	1115
1385	1230
1386	1272
1387	1524
1388	1767
1389	1827
1390	2081
1391	2356
1392	2562
1393	2989
1394	3219
1395	3693
1396	3937
1397	4453
1398	5019
1399	5363
1400	5747
1401	6416
1402	6789
1403	7745
1404	8267
1405	8904
1406	9642
1407	10443
1408	11113
1409	12162
1410	12952
1411	13771
1412	14571
1413	15584
1414	16656
1415	17389
1416	18477
1417	19407
1418	20464
1419	21144
1420	22127
1421	23299
1422	24034
1423	24733
1424	25674
1425	26581
1426	27172
1427	27834
1428	28815
1429	29226
1430	29579
1431	30237
1432	30609
1433	30890
1434	31527
1435	31869
1436	32305
1437	32069
1438	32763
1439	32698
1440	32238
1441	32555
1442	32180
1443	32218
1444	32326
1445	31662
1446	31628
1447	31343
1448	30781
1449	30547
1450	30331
1451	29643
1452	29601
1453	29082
1454	28762
1455	28239
1456	27597
1457	27247
1458	26679
1459	26104
1460	26058
1461	25402
1462	24713
1463	24447
1464	23740
1465	22905
1466	22392
1467	22449
1468	21682
1469	21337
1470	20510
1471	20307
1472	19978
1473	19363
1474	18820
1475	18657
1476	18124
1477	17727
1478	17550
1479	16603
1480	16504
1481	16170
1482	15940
1483	15199
1484	14937
1485	14488
1486	14284
1487	14076
1488	13589
1489	13487
1490	13022
1491	12727
1492	12527
1493	12164
1494	11852
1495	11614
1496	11353
1497	11079
1498	10810
1499	10506
1500	10383
1501	10036
1502	9923
1503	9728
1504	9444
1505	9206
1506	9127
1507	8857
1508	8614
1509	8499
1510	8289
1511	7841
1512	7911
1513	7690
1514	7454
1515	7292
1516	7145
1517	7009
1518	6861
1519	6656
1520	6507
1521	6547
1522	6314
1523	6184
1524	5962
1525	5914
1526	5655
1527	5449
1528	5499
1529	5295
1530	5288
1531	5091
1532	5026
1533	4894
1534	4894
1535	4734
1536	4677
1537	4443
1538	4323
1539	4338
1540	4186
1541	4125
1542	4055
1543	3881
1544	3854
1545	3734
1546	3683
1547	3476
1548	3543
1549	3392
1550	3371
1551	3271
1552	3267
1553	3156
1554	3133
1555	3074
1556	2954
1557	2841
1558	2874
1559	2785
1560	2710
1561	2587
1562	2664
1563	2621
1564	2561
1565	2477
1566	2478
1567	2395
1568	2339
1569	2253
1570	2298
1571	2239
1572	2228
1573	2116
1574	2069
1575	1963
1576	1961
1577	1991
1578	1928
1579	1980
1580	1858
1581	1799
1582	1804
1583	1699
1584	1698
1585	1628
1586	1632
1587	1611
1588	1609
1589	1525
1590	1452
1591	1430
1592	1454
1593	1462
1594	1424
1595	1400
1596	1349
1597	1313
1598	1324
1599	1231
1600	1269
1601	1218
1602	1192
1603	1157
1604	1116
1605	1166
1606	1059
1607	1081
1608	1058
1609	1116
1610	1028
1611	1004
1612	990
1613	1039
1614	974
1615	914
1616	953
1617	913
1618	849
1619	862
1620	850
1621	842
1622	879
1623	838
1624	762
1625	799
1626	799
1627	797
1628	708
1629	702
1630	701
1631	706
1632	699
1633	673
1634	653
1635	667
1636	664
1637	600
1638	639
1639	639
1640	598
1641	639
1642	577
1643	524
1644	559
1645	530
1646	559
1647	547
1648	488
1649	542
1650	487
1651	492
1652	448
1653	524
1654	463
1655	478
1656	448
1657	479
1658	471
1659	475
1660	424
1661	432
1662	427
1663	438
1664	419
1665	425
1666	386
1667	398
1668	332
1669	373
1670	367
1671	371
1672	348
1673	363
1674	345
1675	355
1676	328
1677	344
1678	310
1679	332
1680	285
1681	326
1682	279
1683	293
1684	305
1685	297
1686	299
1687	281
1688	292
1689	265
1690	272
1691	267
1692	291
1693	281
1694	247
1695	258
1696	244
1697	240
1698	241
1699	246
1700	221
1701	245
1702	177
1703	217
1704	230
1705	237
1706	237
1707	222
1708	212
1709	219
1710	212
1711	187
1712	226
1713	193
1714	168
1715	200
1716	217
1717	186
1718	193
1719	147
1720	175
1721	179
1722	180
1723	193
1724	164
1725	161
1726	179
1727	172
1728	160
1729	156
1730	173
1731	143
1732	193
1733	136
1734	155
1735	149
1736	138
1737	138
1738	138
1739	159
1740	155
1741	137
1742	144
1743	129
1744	129
1745	144
1746	118
1747	127
1748	131
1749	106
1750	118
1751	104
1752	120
1753	119
1754	110
1755	115
1756	105
1757	128
1758	95
1759	103
1760	116
1761	91
1762	91
1763	116
1764	102
1765	105
1766	95
1767	111
1768	93
1769	93
1770	95
1771	105
1772	100
1773	75
1774	86
1775	98
1776	96
1777	90
1778	85
1779	90
1780	75
1781	90
1782	89
1783	71
1784	81
1785	73
1786	92
1787	101
1788	81
1789	94
1790	94
1791	100
1792	90
1793	79
1794	72
1795	81
1796	91
1797	77
1798	73
1799	65
1800	74
1801	68
1802	63
1803	75
1804	71
1805	75
1806	68
1807	79
1808	57
1809	61
1810	52
1811	64
1812	64
1813	52
1814	65
1815	67
1816	61
1817	58
1818	81
1819	69
1820	58
1821	60
1822	56
1823	69
1824	58
1825	56
1826	64
1827	63
1828	62
1829	52
1830	59
1831	47
1832	53
1833	45
1834	58
1835	62
1836	47
1837	54
1838	64
1839	53
1840	52
1841	51
1842	44
1843	41
1844	53
1845	60
1846	43
1847	56
1848	42
1849	43
1850	44
1851	47
1852	53
1853	52
1854	45
1855	52
1856	44
1857	61
1858	42
1859	48
1860	37
1861	36
1862	43
1863	44
1864	45
1865	52
1866	46
1867	58
1868	38
1869	40
1870	37
1871	40
1872	55
1873	44
1874	45
1875	36
1876	42
1877	42
1878	39
1879	51
1880	50
1881	45
1882	31
1883	39
1884	37
1885	40
1886	37
1887	37
1888	54
1889	29
1890	43
1891	31
1892	35
1893	34
1894	41
1895	44
1896	32
1897	25
1898	42
1899	24
1900	34
1901	46
1902	44
1903	31
1904	33
1905	41
1906	29
1907	42
1908	42
1909	37
1910	33
1911	33
1912	33
1913	29
1914	26
1915	46
1916	32
1917	28
1918	35
1919	36
1920	36
1921	28
1922	31
1923	28
1924	28
1925	34
1926	36
1927	28
1928	27
1929	34
1930	34
1931	38
1932	29
1933	34
1934	29
1935	36
1936	31
1937	26
1938	32
1939	37
1940	29
1941	24
1942	33
1943	27
1944	29
1945	35
1946	28
1947	34
1948	25
1949	38
1950	35
1951	32
1952	26
1953	27
1954	24
1955	29
1956	22
1957	27
1958	25
1959	23
1960	31
1961	27
1962	32
1963	33
1964	24
1965	30
1966	28
1967	36
1968	34
1969	24
1970	24
1971	40
1972	30
1973	29
1974	23
1975	32
1976	31
1977	34
1978	24
1979	24
1980	26
1981	37
1982	25
1983	22
1984	29
1985	22
1986	27
1987	27
1988	26
1989	21
1990	19
1991	19
1992	33
1993	16
1994	26
[truncated: 8,005 more rows]
