# Supplementary material for: Data on pure tin by Positron Annihilation Lifetime Spectroscopy (PALS) acquired with a semi-analog/digital setup using DDRS4PALS
Source: Data Brief. 2018 Nov 28;22:16–29. doi: 10.1016/j.dib.2018.11.121 (PMC6293023; doi:10.1016/j.dib.2018.11.121)
Supplement: Supplementary file 2 — Supplementary material. [file mmc2.zip › mmc2/ED1/specExp_500k.dat]

#Lifetime: [Channel1 - Channel2]
#So Jun 3 11:44:06 2018
# Channel-Resolution: 5.0000ps
# Total Counts: 527962[#]
channel	counts
0	1
1	3
2	4
3	2
4	2
5	1
6	2
7	1
8	5
9	2
10	5
11	2
12	7
13	2
14	2
15	1
16	0
17	3
18	4
19	1
20	1
21	0
22	0
23	0
24	3
25	4
26	1
27	0
28	1
29	2
30	0
31	1
32	1
33	1
34	2
35	1
36	0
37	2
38	2
39	4
40	2
41	4
42	3
43	4
44	3
45	3
46	2
47	3
48	3
49	3
50	2
51	3
52	2
53	2
54	2
55	1
56	0
57	1
58	2
59	4
60	0
61	1
62	2
63	1
64	2
65	1
66	2
67	0
68	2
69	1
70	3
71	5
72	1
73	4
74	2
75	4
76	2
77	2
78	4
79	4
80	2
81	3
82	5
83	4
84	3
85	4
86	3
87	2
88	2
89	0
90	2
91	1
92	5
93	3
94	2
95	4
96	1
97	3
98	1
99	0
100	1
101	2
102	2
103	2
104	1
105	3
106	6
107	2
108	0
109	0
110	2
111	5
112	2
113	0
114	4
115	3
116	0
117	2
118	0
119	3
120	2
121	0
122	2
123	1
124	2
125	2
126	3
127	1
128	3
129	0
130	1
131	6
132	2
133	5
134	4
135	6
136	4
137	4
138	1
139	2
140	1
141	2
142	1
143	3
144	2
145	2
146	1
147	5
148	3
149	0
150	3
151	2
152	2
153	0
154	1
155	4
156	2
157	5
158	2
159	3
160	1
161	2
162	0
163	2
164	1
165	0
166	2
167	1
168	5
169	1
170	2
171	0
172	2
173	2
174	1
175	3
176	1
177	2
178	3
179	1
180	2
181	1
182	1
183	2
184	1
185	2
186	3
187	2
188	2
189	2
190	1
191	5
192	4
193	0
194	1
195	0
196	4
197	0
198	1
199	1
200	2
201	3
202	2
203	4
204	3
205	2
206	1
207	3
208	0
209	5
210	3
211	4
212	0
213	4
214	2
215	2
216	2
217	2
218	2
219	3
220	0
221	4
222	2
223	1
224	4
225	4
226	2
227	2
228	2
229	1
230	2
231	3
232	0
233	4
234	1
235	1
236	3
237	0
238	1
239	3
240	1
241	3
242	3
243	3
244	2
245	2
246	1
247	1
248	3
249	2
250	3
251	1
252	2
253	1
254	1
255	2
256	4
257	3
258	3
259	2
260	2
261	4
262	1
263	4
264	3
265	0
266	1
267	3
268	4
269	4
270	2
271	0
272	3
273	2
274	3
275	4
276	3
277	2
278	1
279	1
280	3
281	2
282	2
283	2
284	2
285	2
286	3
287	2
288	2
289	3
290	0
291	5
292	1
293	3
294	3
295	3
296	3
297	1
298	3
299	0
300	2
301	1
302	2
303	1
304	2
305	2
306	4
307	4
308	0
309	0
310	3
311	5
312	1
313	2
314	0
315	2
316	2
317	3
318	2
319	2
320	0
321	2
322	1
323	1
324	4
325	2
326	1
327	0
328	0
329	2
330	2
331	2
332	0
333	2
334	0
335	4
336	2
337	0
338	2
339	0
340	2
341	5
342	1
343	1
344	3
345	1
346	1
347	1
348	5
349	0
350	1
351	2
352	2
353	0
354	2
355	0
356	1
357	0
358	2
359	2
360	2
361	5
362	2
363	3
364	2
365	1
366	5
367	6
368	4
369	2
370	3
371	3
372	4
373	1
374	0
375	2
376	3
377	4
378	0
379	3
380	3
381	2
382	0
383	4
384	4
385	0
386	2
387	1
388	3
389	3
390	2
391	3
392	1
393	2
394	2
395	3
396	2
397	2
398	0
399	0
400	1
401	3
402	2
403	0
404	2
405	0
406	1
407	6
408	0
409	1
410	2
411	1
412	1
413	1
414	4
415	2
416	6
417	1
418	2
419	1
420	1
421	2
422	3
423	2
424	2
425	1
426	0
427	4
428	1
429	2
430	3
431	2
432	2
433	4
434	3
435	2
436	1
437	1
438	1
439	0
440	2
441	2
442	0
443	1
444	2
445	5
446	1
447	1
448	3
449	2
450	3
451	3
452	3
453	3
454	0
455	3
456	5
457	3
458	2
459	2
460	2
461	1
462	4
463	4
464	5
465	2
466	1
467	3
468	0
469	2
470	3
471	4
472	2
473	0
474	0
475	3
476	1
477	4
478	2
479	2
480	2
481	6
482	0
483	3
484	8
485	2
486	3
487	5
488	2
489	3
490	2
491	3
492	0
493	2
494	5
495	4
496	2
497	1
498	1
499	3
500	1
501	2
502	2
503	1
504	2
505	4
506	2
507	2
508	6
509	2
510	4
511	3
512	8
513	3
514	3
515	5
516	0
517	5
518	3
519	0
520	1
521	2
522	1
523	3
524	3
525	0
526	1
527	2
528	5
529	0
530	2
531	6
532	2
533	1
534	2
535	1
536	5
537	5
538	0
539	4
540	4
541	2
542	2
543	2
544	4
545	1
546	2
547	2
548	3
549	0
550	3
551	3
552	2
553	2
554	5
555	2
556	5
557	1
558	4
559	3
560	2
561	1
562	1
563	4
564	2
565	1
566	2
567	4
568	4
569	3
570	1
571	5
572	1
573	3
574	0
575	1
576	3
577	3
578	3
579	1
580	2
581	2
582	1
583	2
584	0
585	4
586	5
587	0
588	1
589	1
590	5
591	2
592	0
593	8
594	0
595	2
596	2
597	5
598	1
599	1
600	4
601	2
602	5
603	4
604	3
605	0
606	1
607	2
608	2
609	2
610	2
611	2
612	3
613	2
614	1
615	0
616	4
617	3
618	3
619	2
620	3
621	4
622	3
623	1
624	1
625	1
626	0
627	0
628	1
629	3
630	2
631	3
632	1
633	1
634	0
635	2
636	1
637	0
638	2
639	4
640	0
641	3
642	2
643	4
644	1
645	3
646	5
647	2
648	4
649	1
650	1
651	2
652	1
653	3
654	1
655	2
656	3
657	4
658	4
659	3
660	2
661	1
662	2
663	5
664	7
665	2
666	2
667	1
668	0
669	3
670	3
671	2
672	3
673	3
674	0
675	0
676	3
677	2
678	1
679	1
680	3
681	5
682	2
683	3
684	1
685	2
686	1
687	3
688	1
689	5
690	1
691	1
692	2
693	1
694	4
695	0
696	4
697	2
698	2
699	5
700	3
701	0
702	2
703	4
704	2
705	2
706	3
707	2
708	0
709	4
710	3
711	1
712	1
713	0
714	2
715	2
716	2
717	2
718	1
719	2
720	1
721	0
722	3
723	1
724	1
725	4
726	2
727	4
728	1
729	2
730	0
731	2
732	4
733	1
734	1
735	3
736	3
737	0
738	1
739	4
740	4
741	1
742	2
743	3
744	0
745	2
746	1
747	0
748	2
749	1
750	0
751	3
752	5
753	1
754	3
755	4
756	0
757	1
758	0
759	0
760	2
761	3
762	1
763	4
764	3
765	1
766	4
767	3
768	3
769	2
770	2
771	3
772	3
773	0
774	2
775	1
776	2
777	4
778	1
779	2
780	1
781	4
782	3
783	2
784	2
785	3
786	4
787	3
788	5
789	3
790	2
791	2
792	1
793	1
794	1
795	4
796	1
797	6
798	1
799	2
800	1
801	3
802	0
803	3
804	4
805	3
806	2
807	0
808	1
809	2
810	2
811	4
812	0
813	3
814	1
815	2
816	3
817	1
818	2
819	2
820	0
821	1
822	3
823	0
824	0
825	2
826	0
827	3
828	5
829	0
830	3
831	1
832	2
833	1
834	4
835	1
836	2
837	2
838	3
839	0
840	3
841	3
842	2
843	0
844	4
845	3
846	3
847	2
848	3
849	5
850	4
851	2
852	2
853	3
854	2
855	1
856	1
857	2
858	1
859	0
860	0
861	3
862	3
863	3
864	1
865	3
866	4
867	1
868	2
869	2
870	0
871	4
872	0
873	3
874	3
875	1
876	3
877	2
878	2
879	1
880	2
881	3
882	0
883	2
884	4
885	0
886	2
887	2
888	1
889	5
890	0
891	1
892	1
893	3
894	7
895	2
896	4
897	2
898	2
899	3
900	2
901	3
902	1
903	1
904	3
905	0
906	2
907	3
908	1
909	1
910	3
911	2
912	0
913	6
914	1
915	2
916	2
917	2
918	3
919	3
920	2
921	3
922	3
923	1
924	3
925	4
926	3
927	2
928	2
929	2
930	3
931	3
932	3
933	0
934	0
935	1
936	2
937	1
938	3
939	2
940	0
941	2
942	1
943	1
944	3
945	1
946	0
947	2
948	2
949	4
950	1
951	0
952	2
953	0
954	2
955	3
956	2
957	0
958	5
959	1
960	3
961	1
962	2
963	2
964	4
965	1
966	3
967	1
968	1
969	2
970	3
971	0
972	2
973	2
974	5
975	4
976	3
977	2
978	3
979	3
980	3
981	0
982	4
983	1
984	0
985	2
986	1
987	0
988	0
989	4
990	3
991	1
992	1
993	5
994	1
995	3
996	2
997	2
998	3
999	3
1000	1
1001	2
1002	1
1003	3
1004	1
1005	5
1006	1
1007	0
1008	1
1009	2
1010	3
1011	4
1012	1
1013	3
1014	2
1015	1
1016	1
1017	1
1018	2
1019	2
1020	1
1021	2
1022	1
1023	0
1024	2
1025	3
1026	1
1027	2
1028	4
1029	1
1030	4
1031	4
1032	8
1033	3
1034	1
1035	1
1036	1
1037	2
1038	2
1039	3
1040	4
1041	2
1042	1
1043	1
1044	1
1045	1
1046	4
1047	3
1048	1
1049	1
1050	1
1051	1
1052	2
1053	2
1054	4
1055	4
1056	0
1057	5
1058	3
1059	5
1060	1
1061	2
1062	4
1063	1
1064	5
1065	1
1066	5
1067	2
1068	2
1069	1
1070	2
1071	3
1072	2
1073	4
1074	3
1075	5
1076	1
1077	2
1078	1
1079	6
1080	1
1081	4
1082	0
1083	1
1084	2
1085	2
1086	1
1087	4
1088	1
1089	1
1090	2
1091	2
1092	1
1093	2
1094	2
1095	2
1096	3
1097	7
1098	7
1099	3
1100	3
1101	2
1102	5
1103	2
1104	5
1105	0
1106	2
1107	2
1108	2
1109	6
1110	3
1111	2
1112	6
1113	7
1114	0
1115	5
1116	1
1117	0
1118	2
1119	3
1120	2
1121	0
1122	1
1123	3
1124	2
1125	2
1126	4
1127	1
1128	4
1129	1
1130	2
1131	3
1132	2
1133	2
1134	3
1135	2
1136	5
1137	8
1138	2
1139	1
1140	3
1141	1
1142	6
1143	0
1144	4
1145	2
1146	5
1147	2
1148	4
1149	4
1150	2
1151	2
1152	3
1153	2
1154	3
1155	2
1156	1
1157	2
1158	1
1159	1
1160	2
1161	3
1162	2
1163	3
1164	1
1165	0
1166	3
1167	1
1168	3
1169	3
1170	2
1171	5
1172	5
1173	1
1174	1
1175	4
1176	3
1177	3
1178	3
1179	2
1180	4
1181	4
1182	2
1183	3
1184	5
1185	2
1186	1
1187	0
1188	5
1189	3
1190	6
1191	1
1192	3
1193	1
1194	4
1195	2
1196	3
1197	5
1198	1
1199	3
1200	4
1201	3
1202	2
1203	3
1204	6
1205	0
1206	1
1207	0
1208	0
1209	5
1210	2
1211	2
1212	1
1213	1
1214	0
1215	0
1216	6
1217	2
1218	4
1219	1
1220	4
1221	0
1222	1
1223	7
1224	2
1225	5
1226	2
1227	3
1228	2
1229	4
1230	3
1231	2
1232	5
1233	5
1234	1
1235	3
1236	1
1237	1
1238	3
1239	1
1240	2
1241	2
1242	2
1243	3
1244	3
1245	2
1246	4
1247	2
1248	2
1249	1
1250	1
1251	3
1252	5
1253	3
1254	1
1255	3
1256	2
1257	5
1258	4
1259	5
1260	1
1261	1
1262	1
1263	0
1264	3
1265	1
1266	4
1267	4
1268	2
1269	1
1270	2
1271	0
1272	2
1273	4
1274	0
1275	2
1276	3
1277	4
1278	1
1279	3
1280	3
1281	2
1282	2
1283	0
1284	3
1285	1
1286	2
1287	4
1288	3
1289	4
1290	2
1291	4
1292	3
1293	8
1294	4
1295	1
1296	5
1297	5
1298	2
1299	5
1300	3
1301	3
1302	4
1303	1
1304	8
1305	3
1306	5
1307	5
1308	0
1309	3
1310	1
1311	3
1312	1
1313	5
1314	4
1315	6
1316	0
1317	0
1318	5
1319	6
1320	4
1321	4
1322	4
1323	3
1324	3
1325	3
1326	3
1327	1
1328	3
1329	5
1330	9
1331	3
1332	3
1333	5
1334	3
1335	8
1336	4
1337	2
1338	4
1339	0
1340	8
1341	7
1342	4
1343	7
1344	6
1345	9
1346	9
1347	5
1348	9
1349	2
1350	2
1351	11
1352	6
1353	14
1354	10
1355	7
1356	13
1357	9
1358	16
1359	21
1360	21
1361	11
1362	21
1363	16
1364	21
1365	27
1366	18
1367	22
1368	36
1369	39
1370	36
1371	58
1372	48
1373	67
1374	64
1375	71
1376	92
1377	100
1378	97
1379	116
1380	112
1381	120
1382	171
1383	179
1384	201
1385	210
1386	221
1387	274
1388	303
1389	346
1390	387
1391	422
1392	460
1393	523
1394	604
1395	667
1396	726
1397	817
1398	871
1399	956
1400	1024
1401	1196
1402	1256
1403	1442
1404	1515
1405	1618
1406	1785
1407	1933
1408	2018
1409	2253
1410	2297
1411	2535
1412	2657
1413	2885
1414	3079
1415	3201
1416	3297
1417	3628
1418	3738
1419	3948
1420	4231
1421	4289
1422	4522
1423	4737
1424	4837
1425	4976
1426	5181
1427	5274
1428	5468
1429	5592
1430	5678
1431	5848
1432	5726
1433	5888
1434	5933
1435	5994
1436	6093
1437	6168
1438	6243
1439	6211
1440	6133
1441	6256
1442	6011
1443	6094
1444	6090
1445	6108
1446	6097
1447	5914
1448	5829
1449	5757
1450	5847
1451	5749
1452	5584
1453	5545
1454	5558
1455	5388
1456	5241
1457	5195
1458	5158
1459	5047
1460	4919
1461	4835
1462	4710
1463	4684
1464	4519
1465	4251
1466	4240
1467	4341
1468	4151
1469	4079
1470	3888
1471	3831
1472	3741
1473	3656
1474	3569
1475	3570
1476	3424
1477	3416
1478	3350
1479	3154
1480	3145
1481	3110
1482	3122
1483	2844
1484	2916
1485	2835
1486	2726
1487	2673
1488	2585
1489	2592
1490	2515
1491	2448
1492	2454
1493	2318
1494	2298
1495	2234
1496	2182
1497	2146
1498	2174
1499	2047
1500	1990
1501	1941
1502	1893
1503	1867
1504	1824
1505	1727
1506	1815
1507	1676
1508	1623
1509	1624
1510	1581
1511	1497
1512	1482
1513	1502
1514	1356
1515	1392
1516	1394
1517	1333
1518	1319
1519	1250
1520	1205
1521	1237
1522	1199
1523	1144
1524	1118
1525	1136
1526	1080
1527	1016
1528	1017
1529	1035
1530	983
1531	950
1532	948
1533	925
1534	940
1535	894
1536	961
1537	848
1538	766
1539	852
1540	741
1541	777
1542	769
1543	776
1544	778
1545	696
1546	715
1547	677
1548	659
1549	639
1550	647
1551	615
1552	602
1553	633
1554	587
1555	613
1556	543
1557	545
1558	533
1559	541
1560	507
1561	504
1562	518
1563	513
1564	455
1565	459
1566	446
1567	465
1568	420
1569	438
1570	430
1571	464
1572	430
1573	402
1574	385
1575	387
1576	360
1577	374
1578	360
1579	372
1580	358
1581	341
1582	350
1583	302
1584	311
1585	313
1586	327
1587	322
1588	275
1589	278
1590	263
1591	254
1592	276
1593	298
1594	285
1595	283
1596	272
1597	249
1598	238
1599	226
1600	257
1601	250
1602	208
1603	239
1604	216
1605	244
1606	199
1607	217
1608	193
1609	207
1610	186
1611	207
1612	190
1613	212
1614	175
1615	163
1616	201
1617	158
1618	167
1619	144
1620	143
1621	153
1622	184
1623	159
1624	168
1625	143
1626	150
1627	147
1628	139
1629	146
1630	119
1631	127
1632	121
1633	139
1634	107
1635	133
1636	138
1637	103
1638	115
1639	139
1640	128
1641	120
1642	123
1643	88
1644	106
1645	94
1646	110
1647	109
1648	82
1649	125
1650	84
1651	88
1652	94
1653	97
1654	95
1655	85
1656	95
1657	81
1658	94
1659	98
1660	72
1661	92
1662	89
1663	93
1664	73
1665	76
1666	62
1667	62
1668	67
1669	66
1670	88
1671	70
1672	60
1673	68
1674	57
1675	59
1676	58
1677	60
1678	58
1679	61
1680	60
1681	77
1682	47
1683	52
1684	63
1685	65
1686	74
1687	50
1688	70
1689	50
1690	48
1691	51
1692	67
1693	52
1694	48
1695	42
1696	41
1697	45
1698	42
1699	36
1700	38
1701	49
1702	36
1703	49
1704	48
1705	46
1706	44
1707	38
1708	47
1709	36
1710	39
1711	41
1712	38
1713	43
1714	24
1715	42
1716	44
1717	45
1718	43
1719	27
1720	34
1721	34
1722	31
1723	32
1724	36
1725	31
1726	31
1727	28
1728	27
1729	29
1730	35
1731	25
1732	52
1733	29
1734	14
1735	27
1736	23
1737	22
1738	22
1739	29
1740	25
1741	25
1742	34
1743	32
1744	24
1745	26
1746	24
1747	20
1748	28
1749	19
1750	23
1751	20
1752	14
1753	22
1754	23
1755	28
1756	25
1757	19
1758	16
1759	21
1760	20
1761	14
1762	13
1763	23
1764	15
1765	13
1766	20
1767	23
1768	17
1769	14
1770	27
1771	17
1772	15
1773	15
1774	12
1775	19
1776	22
1777	12
1778	15
1779	20
1780	10
1781	13
1782	14
1783	10
1784	18
1785	16
1786	18
1787	18
1788	13
1789	14
1790	23
1791	14
1792	15
1793	13
1794	14
1795	14
1796	19
1797	14
1798	15
1799	16
1800	8
1801	12
1802	10
1803	13
1804	15
1805	7
1806	9
1807	13
1808	7
1809	12
1810	12
1811	12
1812	7
1813	16
1814	16
1815	14
1816	11
1817	13
1818	18
1819	9
1820	11
1821	8
1822	12
1823	7
1824	16
1825	10
1826	11
1827	11
1828	13
1829	13
1830	11
1831	9
1832	5
1833	7
1834	12
1835	15
1836	9
1837	10
1838	9
1839	12
1840	12
1841	14
1842	6
1843	4
1844	15
1845	12
1846	8
1847	11
1848	8
1849	7
1850	9
1851	10
1852	9
1853	9
1854	8
1855	13
1856	11
1857	8
1858	8
1859	11
1860	8
1861	7
1862	9
1863	8
1864	9
1865	7
1866	11
1867	13
1868	8
1869	9
1870	9
1871	8
1872	10
1873	4
1874	8
1875	4
1876	10
1877	8
1878	10
1879	11
1880	9
1881	6
1882	6
1883	7
1884	8
1885	9
1886	6
1887	8
1888	7
1889	7
1890	10
1891	9
1892	4
1893	6
1894	7
1895	6
1896	8
1897	5
1898	9
1899	2
1900	7
1901	10
1902	6
1903	9
1904	9
1905	10
1906	7
1907	8
1908	9
1909	7
1910	5
1911	7
1912	9
1913	8
1914	5
1915	8
1916	6
1917	8
1918	11
1919	5
1920	9
1921	6
1922	5
1923	3
1924	5
1925	7
1926	12
1927	7
1928	6
1929	7
1930	7
1931	7
1932	3
1933	6
1934	7
1935	12
1936	9
1937	11
1938	7
1939	10
1940	5
1941	4
1942	8
1943	5
1944	7
1945	4
1946	4
1947	10
1948	6
1949	4
1950	7
1951	7
1952	4
1953	4
1954	7
1955	3
1956	3
1957	3
1958	8
1959	3
1960	6
1961	4
1962	6
1963	4
1964	3
1965	8
1966	6
1967	7
1968	6
1969	8
1970	6
1971	8
1972	7
1973	8
1974	6
1975	12
1976	8
1977	6
1978	5
1979	1
1980	5
1981	7
1982	3
1983	4
1984	8
1985	3
1986	3
1987	3
1988	2
1989	3
1990	3
1991	6
1992	2
1993	1
1994	5
[truncated: 8,005 more rows]
