# Supplementary material for: Data on pure tin by Positron Annihilation Lifetime Spectroscopy (PALS) acquired with a semi-analog/digital setup using DDRS4PALS
Source: Data Brief. 2018 Nov 28;22:16–29. doi: 10.1016/j.dib.2018.11.121 (PMC6293023; doi:10.1016/j.dib.2018.11.121)
Supplement: Supplementary file 2 — Supplementary material. [file mmc2.zip › mmc2/ED1/specExp_co60.dat]

#Lifetime: [Channel1 - Channel2]
#Sa Jun 9 18:52:24 2018
# Channel-Resolution: 5.0000ps
# Total Counts: 59171[#]
channel	counts
0	1
1	0
2	0
3	0
4	0
5	0
6	0
7	0
8	0
9	0
10	0
11	0
12	0
13	0
14	0
15	0
16	0
17	0
18	0
19	0
20	0
21	0
22	0
23	0
24	0
25	0
26	0
27	0
28	0
29	0
30	0
31	0
32	0
33	0
34	0
35	0
36	0
37	0
38	0
39	0
40	0
41	0
42	0
43	0
44	0
45	0
46	0
47	0
48	0
49	0
50	0
51	0
52	0
53	0
54	0
55	0
56	0
57	0
58	0
59	0
60	0
61	0
62	0
63	0
64	0
65	0
66	0
67	0
68	0
69	0
70	0
71	0
72	0
73	0
74	0
75	0
76	0
77	0
78	0
79	0
80	0
81	0
82	0
83	0
84	0
85	0
86	0
87	0
88	0
89	0
90	0
91	0
92	0
93	0
94	0
95	0
96	0
97	0
98	0
99	0
100	0
101	0
102	0
103	0
104	0
105	0
106	0
107	0
108	0
109	0
110	0
111	0
112	0
113	0
114	0
115	0
116	0
117	0
118	0
119	0
120	0
121	0
122	1
123	0
124	0
125	0
126	0
127	0
128	0
129	0
130	0
131	0
132	1
133	0
134	0
135	0
136	0
137	0
138	0
139	0
140	0
141	0
142	0
143	0
144	0
145	0
146	0
147	0
148	0
149	0
150	0
151	0
152	0
153	0
154	0
155	1
156	0
157	0
158	0
159	0
160	0
161	0
162	0
163	0
164	0
165	0
166	0
167	0
168	0
169	0
170	0
171	0
172	0
173	0
174	0
175	0
176	0
177	0
178	0
179	0
180	0
181	0
182	0
183	0
184	0
185	0
186	0
187	0
188	0
189	0
190	0
191	0
192	0
193	0
194	0
195	0
196	0
197	0
198	0
199	0
200	0
201	0
202	0
203	0
204	0
205	0
206	0
207	0
208	0
209	0
210	0
211	0
212	0
213	0
214	0
215	0
216	0
217	0
218	0
219	0
220	0
221	0
222	0
223	0
224	0
225	0
226	0
227	0
228	0
229	0
230	0
231	0
232	0
233	0
234	0
235	0
236	0
237	0
238	0
239	0
240	0
241	0
242	0
243	0
244	0
245	0
246	0
247	0
248	0
249	0
250	0
251	0
252	0
253	0
254	0
255	0
256	1
257	0
258	1
259	0
260	0
261	0
262	0
263	0
264	0
265	0
266	0
267	0
268	0
269	0
270	0
271	1
272	0
273	0
274	0
275	0
276	0
277	0
278	0
279	0
280	0
281	0
282	0
283	0
284	0
285	0
286	0
287	0
288	0
289	0
290	0
291	0
292	0
293	0
294	0
295	0
296	0
297	0
298	0
299	0
300	0
301	0
302	0
303	0
304	0
305	0
306	0
307	0
308	0
309	0
310	0
311	0
312	0
313	0
314	0
315	0
316	0
317	0
318	0
319	0
320	0
321	0
322	0
323	0
324	0
325	0
326	0
327	0
328	0
329	0
330	0
331	0
332	0
333	0
334	0
335	0
336	0
337	0
338	0
339	0
340	0
341	0
342	0
343	0
344	0
345	0
346	0
347	0
348	0
349	0
350	0
351	0
352	0
353	0
354	0
355	0
356	0
357	0
358	0
359	0
360	0
361	0
362	0
363	0
364	0
365	0
366	0
367	0
368	0
369	0
370	0
371	0
372	0
373	0
374	0
375	0
376	0
377	0
378	0
379	0
380	0
381	0
382	0
383	0
384	0
385	0
386	0
387	0
388	0
389	0
390	0
391	0
392	0
393	0
394	0
395	0
396	0
397	0
398	0
399	0
400	0
401	0
402	0
403	0
404	0
405	0
406	0
407	0
408	0
409	0
410	0
411	0
412	0
413	0
414	0
415	0
416	0
417	0
418	0
419	0
420	0
421	0
422	0
423	0
424	0
425	0
426	0
427	0
428	0
429	0
430	0
431	0
432	0
433	0
434	0
435	0
436	0
437	0
438	0
439	0
440	0
441	0
442	0
443	0
444	0
445	0
446	0
447	1
448	0
449	0
450	0
451	0
452	0
453	0
454	0
455	0
456	0
457	0
458	0
459	0
460	0
461	0
462	0
463	0
464	0
465	0
466	0
467	0
468	0
469	0
470	0
471	0
472	0
473	0
474	0
475	0
476	0
477	0
478	0
479	0
480	0
481	0
482	0
483	0
484	0
485	0
486	0
487	0
488	0
489	0
490	0
491	0
492	0
493	0
494	0
495	0
496	0
497	0
498	0
499	0
500	0
501	0
502	0
503	0
504	0
505	0
506	0
507	0
508	0
509	0
510	0
511	0
512	0
513	0
514	0
515	0
516	0
517	0
518	0
519	0
520	0
521	0
522	0
523	0
524	0
525	0
526	0
527	0
528	0
529	0
530	0
531	0
532	0
533	0
534	0
535	0
536	0
537	0
538	0
539	0
540	0
541	0
542	0
543	0
544	0
545	0
546	0
547	0
548	0
549	0
550	0
551	0
552	0
553	1
554	0
555	0
556	0
557	1
558	0
559	0
560	1
561	0
562	0
563	0
564	0
565	0
566	0
567	0
568	0
569	0
570	0
571	0
572	0
573	0
574	0
575	0
576	0
577	0
578	0
579	0
580	0
581	0
582	0
583	0
584	0
585	0
586	0
587	0
588	0
589	0
590	0
591	0
592	0
593	0
594	0
595	0
596	0
597	0
598	0
599	0
600	0
601	0
602	0
603	0
604	0
605	0
606	0
607	0
608	0
609	1
610	0
611	0
612	0
613	0
614	0
615	0
616	0
617	0
618	0
619	0
620	0
621	0
622	0
623	0
624	0
625	0
626	0
627	0
628	0
629	0
630	0
631	0
632	0
633	0
634	0
635	0
636	0
637	1
638	0
639	0
640	0
641	0
642	0
643	0
644	0
645	0
646	0
647	0
648	0
649	0
650	0
651	0
652	0
653	0
654	0
655	0
656	1
657	0
658	0
659	0
660	0
661	0
662	0
663	0
664	0
665	0
666	0
667	0
668	0
669	0
670	0
671	0
672	0
673	0
674	0
675	0
676	0
677	0
678	0
679	0
680	0
681	0
682	0
683	0
684	0
685	0
686	0
687	0
688	0
689	0
690	0
691	0
692	0
693	0
694	0
695	0
696	0
697	0
698	0
699	0
700	0
701	0
702	0
703	0
704	0
705	0
706	0
707	0
708	0
709	0
710	0
711	0
712	0
713	0
714	0
715	0
716	0
717	0
718	0
719	0
720	0
721	0
722	0
723	0
724	0
725	0
726	0
727	0
728	0
729	0
730	0
731	0
732	0
733	0
734	0
735	0
736	0
737	0
738	0
739	0
740	0
741	0
742	0
743	0
744	0
745	0
746	0
747	0
748	0
749	0
750	0
751	0
752	0
753	0
754	0
755	0
756	0
757	0
758	0
759	0
760	0
761	0
762	0
763	0
764	0
765	0
766	0
767	0
768	0
769	0
770	0
771	0
772	0
773	0
774	0
775	0
776	0
777	0
778	0
779	0
780	0
781	0
782	0
783	0
784	0
785	0
786	0
787	0
788	0
789	0
790	0
791	0
792	0
793	1
794	0
795	0
796	0
797	0
798	0
799	0
800	0
801	0
802	0
803	0
804	0
805	0
806	0
807	0
808	0
809	0
810	0
811	1
812	1
813	0
814	0
815	0
816	0
817	0
818	0
819	0
820	0
821	1
822	0
823	0
824	0
825	0
826	0
827	0
828	0
829	0
830	0
831	1
832	0
833	0
834	0
835	0
836	0
837	0
838	0
839	0
840	0
841	0
842	0
843	0
844	0
845	0
846	0
847	0
848	0
849	0
850	0
851	0
852	0
853	0
854	0
855	0
856	0
857	0
858	0
859	0
860	0
861	0
862	0
863	0
864	0
865	0
866	0
867	0
868	0
869	0
870	0
871	0
872	0
873	0
874	0
875	0
876	0
877	0
878	0
879	0
880	0
881	0
882	0
883	0
884	0
885	0
886	0
887	0
888	0
889	0
890	0
891	0
892	0
893	0
894	0
895	0
896	0
897	0
898	0
899	0
900	0
901	0
902	0
903	0
904	0
905	0
906	0
907	0
908	0
909	0
910	0
911	0
912	0
913	0
914	0
915	0
916	0
917	0
918	0
919	0
920	0
921	0
922	0
923	0
924	0
925	0
926	0
927	0
928	0
929	0
930	0
931	0
932	0
933	0
934	0
935	0
936	0
937	0
938	0
939	0
940	0
941	0
942	0
943	0
944	0
945	0
946	0
947	0
948	0
949	0
950	0
951	0
952	1
953	0
954	0
955	0
956	0
957	0
958	0
959	0
960	0
961	0
962	0
963	0
964	0
965	0
966	0
967	0
968	0
969	0
970	0
971	0
972	0
973	0
974	0
975	0
976	0
977	0
978	0
979	0
980	0
981	0
982	0
983	0
984	0
985	0
986	0
987	0
988	0
989	0
990	0
991	0
992	0
993	0
994	0
995	0
996	0
997	0
998	0
999	0
1000	0
1001	0
1002	0
1003	0
1004	0
1005	0
1006	0
1007	0
1008	0
1009	0
1010	0
1011	0
1012	0
1013	0
1014	0
1015	0
1016	0
1017	0
1018	0
1019	0
1020	0
1021	0
1022	0
1023	0
1024	0
1025	0
1026	0
1027	0
1028	0
1029	0
1030	0
1031	0
1032	0
1033	0
1034	0
1035	0
1036	0
1037	0
1038	0
1039	0
1040	0
1041	0
1042	0
1043	0
1044	0
1045	0
1046	0
1047	0
1048	0
1049	0
1050	0
1051	0
1052	0
1053	0
1054	0
1055	0
1056	0
1057	0
1058	0
1059	0
1060	0
1061	0
1062	0
1063	0
1064	0
1065	0
1066	0
1067	0
1068	0
1069	0
1070	0
1071	0
1072	0
1073	0
1074	0
1075	0
1076	0
1077	0
1078	1
1079	0
1080	0
1081	0
1082	0
1083	0
1084	0
1085	0
1086	0
1087	0
1088	0
1089	0
1090	0
1091	0
1092	0
1093	0
1094	0
1095	0
1096	0
1097	0
1098	0
1099	0
1100	0
1101	0
1102	0
1103	0
1104	0
1105	0
1106	0
1107	0
1108	0
1109	0
1110	0
1111	0
1112	0
1113	0
1114	0
1115	0
1116	0
1117	0
1118	0
1119	0
1120	0
1121	0
1122	0
1123	0
1124	0
1125	0
1126	0
1127	1
1128	0
1129	0
1130	0
1131	0
1132	0
1133	0
1134	0
1135	1
1136	0
1137	0
1138	0
1139	0
1140	0
1141	0
1142	0
1143	0
1144	0
1145	0
1146	0
1147	0
1148	0
1149	0
1150	0
1151	0
1152	0
1153	0
1154	0
1155	0
1156	0
1157	0
1158	0
1159	0
1160	0
1161	0
1162	0
1163	0
1164	0
1165	0
1166	0
1167	0
1168	0
1169	0
1170	0
1171	0
1172	0
1173	0
1174	0
1175	0
1176	0
1177	0
1178	0
1179	0
1180	0
1181	0
1182	0
1183	0
1184	0
1185	0
1186	0
1187	0
1188	0
1189	0
1190	0
1191	0
1192	0
1193	0
1194	0
1195	0
1196	0
1197	0
1198	0
1199	0
1200	0
1201	0
1202	0
1203	0
1204	0
1205	0
1206	0
1207	0
1208	0
1209	0
1210	0
1211	0
1212	0
1213	0
1214	0
1215	0
1216	0
1217	0
1218	0
1219	0
1220	0
1221	0
1222	0
1223	0
1224	0
1225	0
1226	0
1227	0
1228	0
1229	0
1230	0
1231	0
1232	0
1233	0
1234	0
1235	0
1236	0
1237	0
1238	0
1239	0
1240	0
1241	0
1242	0
1243	0
1244	0
1245	0
1246	0
1247	0
1248	0
1249	0
1250	0
1251	0
1252	0
1253	0
1254	0
1255	0
1256	0
1257	0
1258	1
1259	0
1260	0
1261	0
1262	0
1263	0
1264	0
1265	0
1266	0
1267	0
1268	0
1269	0
1270	0
1271	0
1272	0
1273	0
1274	0
1275	0
1276	0
1277	0
1278	0
1279	0
1280	0
1281	0
1282	0
1283	0
1284	0
1285	1
1286	0
1287	0
1288	0
1289	0
1290	0
1291	0
1292	0
1293	0
1294	0
1295	0
1296	0
1297	0
1298	0
1299	0
1300	0
1301	0
1302	0
1303	0
1304	0
1305	0
1306	0
1307	0
1308	0
1309	0
1310	0
1311	1
1312	0
1313	0
1314	0
1315	1
1316	0
1317	0
1318	0
1319	0
1320	0
1321	0
1322	0
1323	0
1324	0
1325	0
1326	1
1327	0
1328	0
1329	0
1330	0
1331	0
1332	0
1333	0
1334	0
1335	2
1336	0
1337	2
1338	0
1339	3
1340	2
1341	0
1342	1
1343	1
1344	1
1345	0
1346	0
1347	2
1348	0
1349	2
1350	8
1351	7
1352	6
1353	3
1354	10
1355	6
1356	9
1357	3
1358	5
1359	13
1360	12
1361	12
1362	10
1363	8
1364	13
1365	14
1366	18
1367	18
1368	21
1369	20
1370	27
1371	29
1372	24
1373	25
1374	40
1375	41
1376	46
1377	58
1378	54
1379	64
1380	54
1381	81
1382	70
1383	100
1384	103
1385	121
1386	148
1387	114
1388	148
1389	143
1390	155
1391	179
1392	207
1393	190
1394	238
1395	297
1396	283
1397	311
1398	354
1399	392
1400	434
1401	466
1402	516
1403	561
1404	583
1405	570
1406	691
1407	710
1408	750
1409	814
1410	856
1411	847
1412	901
1413	989
1414	1079
1415	1124
1416	1058
1417	1198
1418	1164
1419	1237
1420	1270
1421	1276
1422	1316
1423	1369
1424	1320
1425	1360
1426	1329
1427	1327
1428	1279
1429	1362
1430	1398
1431	1283
1432	1232
1433	1162
1434	1231
1435	1186
1436	1136
1437	1016
1438	1028
1439	949
1440	973
1441	899
1442	840
1443	811
1444	738
1445	717
1446	698
1447	633
1448	620
1449	595
1450	546
1451	445
1452	437
1453	441
1454	372
1455	313
1456	311
1457	291
1458	231
1459	256
1460	205
1461	186
1462	161
1463	142
1464	148
1465	102
1466	114
1467	114
1468	78
1469	83
1470	76
1471	76
1472	66
1473	53
1474	42
1475	47
1476	37
1477	41
1478	31
1479	26
1480	34
1481	21
1482	27
1483	23
1484	21
1485	16
1486	13
1487	18
1488	9
1489	11
1490	7
1491	11
1492	6
1493	7
1494	8
1495	9
1496	6
1497	6
1498	4
1499	4
1500	3
1501	1
1502	1
1503	1
1504	4
1505	1
1506	3
1507	0
1508	3
1509	0
1510	0
1511	2
1512	1
1513	0
1514	1
1515	1
1516	1
1517	1
1518	0
1519	0
1520	1
1521	0
1522	1
1523	0
1524	2
1525	0
1526	0
1527	1
1528	1
1529	0
1530	0
1531	1
1532	0
1533	0
1534	0
1535	0
1536	0
1537	4
1538	1
1539	0
1540	0
1541	0
1542	1
1543	1
1544	0
1545	1
1546	1
1547	0
1548	0
1549	0
1550	1
1551	0
1552	1
1553	1
1554	0
1555	0
1556	0
1557	0
1558	1
1559	0
1560	0
1561	1
1562	0
1563	1
1564	0
1565	0
1566	0
1567	1
1568	0
1569	0
1570	0
1571	0
1572	1
1573	1
1574	1
1575	0
1576	0
1577	1
1578	1
1579	0
1580	2
1581	0
1582	0
1583	0
1584	0
1585	0
1586	0
1587	1
1588	0
1589	0
1590	0
1591	0
1592	0
1593	0
1594	0
1595	0
1596	0
1597	1
1598	1
1599	0
1600	0
1601	0
1602	0
1603	0
1604	0
1605	2
1606	0
1607	0
1608	0
1609	0
1610	0
1611	1
1612	0
1613	0
1614	0
1615	1
1616	0
1617	0
1618	0
1619	0
1620	2
1621	0
1622	0
1623	0
1624	0
1625	0
1626	0
1627	0
1628	0
1629	0
1630	0
1631	0
1632	0
1633	0
1634	0
1635	0
1636	0
1637	0
1638	1
1639	0
1640	0
1641	0
1642	0
1643	0
1644	0
1645	0
1646	1
1647	1
1648	0
1649	0
1650	0
1651	0
1652	0
1653	0
1654	0
1655	0
1656	0
1657	0
1658	0
1659	0
1660	0
1661	1
1662	0
1663	0
1664	0
1665	0
1666	1
1667	0
1668	1
1669	0
1670	0
1671	0
1672	1
1673	0
1674	1
1675	0
1676	0
1677	0
1678	0
1679	0
1680	0
1681	0
1682	0
1683	0
1684	0
1685	0
1686	0
1687	0
1688	0
1689	0
1690	0
1691	0
1692	0
1693	0
1694	0
1695	0
1696	0
1697	0
1698	0
1699	0
1700	0
1701	0
1702	0
1703	0
1704	0
1705	0
1706	0
1707	0
1708	0
1709	0
1710	0
1711	0
1712	0
1713	0
1714	0
1715	0
1716	0
1717	0
1718	0
1719	0
1720	0
1721	0
1722	0
1723	0
1724	0
1725	0
1726	0
1727	0
1728	0
1729	0
1730	0
1731	0
1732	0
1733	0
1734	0
1735	0
1736	0
1737	0
1738	0
1739	0
1740	0
1741	0
1742	0
1743	0
1744	0
1745	0
1746	0
1747	0
1748	0
1749	0
1750	0
1751	0
1752	0
1753	0
1754	0
1755	0
1756	0
1757	0
1758	0
1759	0
1760	0
1761	0
1762	0
1763	0
1764	0
1765	0
1766	0
1767	0
1768	0
1769	0
1770	0
1771	0
1772	0
1773	0
1774	0
1775	0
1776	0
1777	0
1778	0
1779	0
1780	0
1781	0
1782	0
1783	0
1784	0
1785	0
1786	0
1787	0
1788	0
1789	0
1790	0
1791	0
1792	1
1793	0
1794	0
1795	0
1796	1
1797	0
1798	1
1799	0
1800	0
1801	0
1802	0
1803	0
1804	0
1805	0
1806	0
1807	0
1808	0
1809	0
1810	0
1811	0
1812	0
1813	0
1814	0
1815	0
1816	0
1817	0
1818	0
1819	0
1820	0
1821	0
1822	0
1823	0
1824	0
1825	0
1826	0
1827	0
1828	0
1829	0
1830	0
1831	0
1832	0
1833	0
1834	0
1835	0
1836	0
1837	0
1838	0
1839	0
1840	1
1841	0
1842	0
1843	0
1844	0
1845	0
1846	0
1847	0
1848	0
1849	0
1850	0
1851	0
1852	0
1853	0
1854	0
1855	0
1856	0
1857	0
1858	0
1859	0
1860	0
1861	0
1862	0
1863	0
1864	0
1865	0
1866	0
1867	0
1868	0
1869	0
1870	0
1871	0
1872	0
1873	0
1874	0
1875	0
1876	0
1877	0
1878	0
1879	0
1880	0
1881	0
1882	0
1883	0
1884	0
1885	0
1886	0
1887	0
1888	0
1889	0
1890	0
1891	0
1892	0
1893	0
1894	0
1895	0
1896	0
1897	0
1898	0
1899	0
1900	0
1901	0
1902	0
1903	0
1904	0
1905	0
1906	0
1907	0
1908	0
1909	0
1910	0
1911	0
1912	0
1913	0
1914	0
1915	0
1916	0
1917	0
1918	0
1919	0
1920	0
1921	0
1922	0
1923	0
1924	0
1925	0
1926	0
1927	0
1928	0
1929	0
1930	0
1931	0
1932	0
1933	0
1934	0
1935	0
1936	0
1937	0
1938	0
1939	0
1940	0
1941	0
1942	0
1943	0
1944	0
1945	0
1946	0
1947	0
1948	0
1949	0
1950	0
1951	0
1952	0
1953	0
1954	0
1955	0
1956	0
1957	0
1958	0
1959	0
1960	0
1961	0
1962	0
1963	0
1964	0
1965	0
1966	0
1967	0
1968	0
1969	1
1970	0
1971	0
1972	0
1973	0
1974	0
1975	0
1976	0
1977	0
1978	0
1979	0
1980	0
1981	0
1982	0
1983	0
1984	0
1985	0
1986	0
1987	0
1988	0
1989	0
1990	0
1991	0
1992	0
1993	0
1994	0
[truncated: 8,005 more rows]
