# Supplementary material for: Data on pure tin by Positron Annihilation Lifetime Spectroscopy (PALS) acquired with a semi-analog/digital setup using DDRS4PALS
Source: Data Brief. 2018 Nov 28;22:16–29. doi: 10.1016/j.dib.2018.11.121 (PMC6293023; doi:10.1016/j.dib.2018.11.121)
Supplement: Supplementary file 2 — Supplementary material. [file mmc2.zip › mmc2/SD1/specSim_1000k_simu.dat]

#Lifetime: [Channel1 - Channel2]
#Fr Nov 2 22:24:55 2018
# Channel-Resolution: 5.0000ps
# Total Counts: 1031534[#]
channel	counts
0	6
1	1
2	3
3	4
4	2
5	1
6	2
7	1
8	4
9	2
10	1
11	2
12	0
13	1
14	2
15	3
16	3
17	1
18	3
19	2
20	2
21	2
22	4
23	3
24	2
25	3
26	2
27	2
28	2
29	7
30	3
31	1
32	1
33	4
34	2
35	2
36	3
37	4
38	4
39	3
40	1
41	1
42	4
43	1
44	4
45	4
46	1
47	4
48	4
49	0
50	0
51	7
52	3
53	4
54	2
55	2
56	5
57	3
58	5
59	2
60	5
61	1
62	3
63	1
64	5
65	1
66	5
67	2
68	3
69	3
70	2
71	0
72	4
73	4
74	3
75	2
76	3
77	1
78	2
79	3
80	1
81	2
82	0
83	4
84	4
85	5
86	2
87	3
88	4
89	0
90	1
91	3
92	2
93	2
94	1
95	3
96	1
97	2
98	2
99	3
100	2
101	2
102	4
103	1
104	1
105	1
106	4
107	3
108	2
109	2
110	4
111	1
112	5
113	3
114	4
115	2
116	1
117	5
118	1
119	6
120	2
121	2
122	2
123	2
124	2
125	2
126	3
127	3
128	1
129	2
130	4
131	1
132	2
133	1
134	1
135	3
136	1
137	3
138	4
139	4
140	1
141	3
142	0
143	3
144	5
145	3
146	2
147	4
148	3
149	3
150	2
151	1
152	2
153	1
154	1
155	3
156	3
157	1
158	3
159	0
160	3
161	1
162	2
163	1
164	2
165	2
166	0
167	3
168	0
169	4
170	0
171	1
172	0
173	1
174	0
175	3
176	3
177	1
178	2
179	2
180	2
181	2
182	2
183	2
184	3
185	0
186	4
187	3
188	3
189	0
190	2
191	3
192	0
193	5
194	3
195	2
196	0
197	4
198	0
199	2
200	0
201	2
202	1
203	2
204	0
205	1
206	5
207	0
208	4
209	2
210	2
211	4
212	1
213	1
214	3
215	2
216	4
217	5
218	4
219	9
220	3
221	0
222	3
223	3
224	2
225	6
226	2
227	3
228	3
229	6
230	3
231	1
232	4
233	3
234	3
235	4
236	3
237	3
238	1
239	3
240	4
241	3
242	1
243	2
244	2
245	5
246	2
247	2
248	1
249	1
250	3
251	3
252	3
253	3
254	4
255	2
256	1
257	5
258	3
259	2
260	3
261	3
262	4
263	5
264	2
265	5
266	0
267	4
268	2
269	0
270	1
271	3
272	1
273	3
274	2
275	2
276	6
277	5
278	5
279	1
280	1
281	4
282	2
283	4
284	2
285	3
286	2
287	4
288	2
289	1
290	2
291	2
292	0
293	2
294	5
295	6
296	6
297	3
298	3
299	2
300	3
301	3
302	0
303	4
304	1
305	3
306	6
307	2
308	1
309	2
310	3
311	4
312	5
313	4
314	1
315	2
316	4
317	3
318	1
319	1
320	5
321	2
322	2
323	2
324	3
325	6
326	0
327	2
328	2
329	5
330	2
331	1
332	1
333	5
334	1
335	5
336	1
337	5
338	1
339	4
340	3
341	1
342	3
343	5
344	2
345	2
346	3
347	6
348	6
349	3
350	3
351	3
352	2
353	2
354	3
355	4
356	2
357	4
358	2
359	2
360	1
361	2
362	2
363	1
364	5
365	2
366	3
367	5
368	2
369	1
370	2
371	4
372	0
373	5
374	2
375	1
376	2
377	4
378	2
379	4
380	0
381	3
382	3
383	5
384	3
385	3
386	0
387	2
388	5
389	1
390	4
391	0
392	4
393	0
394	3
395	2
396	3
397	4
398	1
399	1
400	2
401	4
402	4
403	2
404	1
405	2
406	2
407	2
408	2
409	2
410	1
411	4
412	4
413	3
414	3
415	3
416	2
417	0
418	1
419	3
420	3
421	1
422	2
423	0
424	4
425	1
426	5
427	3
428	6
429	2
430	0
431	2
432	1
433	4
434	0
435	4
436	6
437	0
438	0
439	3
440	2
441	3
442	1
443	2
444	3
445	5
446	3
447	5
448	2
449	2
450	3
451	4
452	5
453	4
454	1
455	1
456	2
457	6
458	3
459	2
460	0
461	2
462	0
463	5
464	1
465	3
466	3
467	3
468	2
469	6
470	2
471	1
472	0
473	1
474	1
475	4
476	2
477	7
478	3
479	0
480	3
481	2
482	5
483	3
484	2
485	1
486	4
487	2
488	1
489	2
490	1
491	4
492	1
493	2
494	4
495	1
496	0
497	5
498	3
499	4
500	3
501	3
502	3
503	3
504	2
505	5
506	6
507	3
508	6
509	6
510	1
511	4
512	3
513	2
514	2
515	2
516	1
517	1
518	3
519	2
520	2
521	5
522	1
523	5
524	3
525	3
526	3
527	2
528	2
529	1
530	4
531	0
532	2
533	1
534	3
535	1
536	1
537	2
538	2
539	1
540	4
541	1
542	3
543	1
544	3
545	2
546	4
547	4
548	0
549	3
550	1
551	0
552	4
553	7
554	1
555	3
556	3
557	3
558	4
559	1
560	2
561	4
562	2
563	0
564	0
565	3
566	2
567	2
568	0
569	2
570	5
571	5
572	1
573	2
574	0
575	2
576	3
577	5
578	2
579	1
580	4
581	1
582	1
583	4
584	2
585	3
586	2
587	2
588	1
589	1
590	3
591	1
592	2
593	4
594	1
595	1
596	3
597	1
598	3
599	3
600	2
601	1
602	1
603	3
604	4
605	1
606	6
607	4
608	4
609	2
610	5
611	4
612	3
613	2
614	2
615	3
616	4
617	3
618	2
619	5
620	1
621	5
622	0
623	3
624	5
625	2
626	1
627	1
628	1
629	1
630	5
631	4
632	2
633	2
634	0
635	2
636	1
637	2
638	1
639	0
640	3
641	4
642	5
643	3
644	2
645	1
646	3
647	3
648	2
649	2
650	2
651	8
652	2
653	2
654	3
655	1
656	4
657	2
658	2
659	4
660	2
661	6
662	3
663	2
664	4
665	4
666	6
667	0
668	0
669	7
670	3
671	2
672	2
673	9
674	4
675	2
676	4
677	3
678	3
679	1
680	3
681	2
682	0
683	1
684	1
685	2
686	1
687	3
688	3
689	3
690	2
691	0
692	2
693	0
694	4
695	3
696	3
697	1
698	1
699	6
700	3
701	0
702	1
703	1
704	0
705	2
706	3
707	4
708	1
709	2
710	2
711	2
712	2
713	0
714	6
715	1
716	2
717	2
718	1
719	1
720	1
721	1
722	4
723	3
724	2
725	3
726	1
727	0
728	4
729	0
730	1
731	1
732	2
733	2
734	4
735	1
736	4
737	4
738	0
739	3
740	2
741	4
742	4
743	0
744	0
745	3
746	3
747	0
748	2
749	3
750	1
751	1
752	1
753	5
754	8
755	2
756	2
757	0
758	2
759	3
760	4
761	1
762	1
763	1
764	3
765	1
766	3
767	4
768	3
769	0
770	4
771	7
772	1
773	1
774	2
775	3
776	3
777	1
778	2
779	2
780	2
781	2
782	2
783	3
784	1
785	2
786	7
787	3
788	3
789	3
790	3
791	0
792	1
793	2
794	2
795	3
796	1
797	0
798	2
799	2
800	3
801	6
802	6
803	3
804	3
805	2
806	5
807	3
808	4
809	0
810	3
811	1
812	5
813	1
814	2
815	6
816	2
817	3
818	6
819	3
820	0
821	1
822	1
823	3
824	3
825	2
826	2
827	3
828	6
829	2
830	4
831	4
832	6
833	2
834	5
835	5
836	2
837	4
838	4
839	2
840	2
841	3
842	3
843	2
844	1
845	2
846	2
847	4
848	2
849	3
850	3
851	5
852	4
853	6
854	1
855	3
856	6
857	3
858	0
859	1
860	2
861	3
862	3
863	1
864	0
865	4
866	1
867	2
868	1
869	6
870	0
871	3
872	2
873	2
874	2
875	1
876	4
877	3
878	1
879	2
880	2
881	1
882	5
883	0
884	2
885	4
886	3
887	2
888	2
889	3
890	1
891	1
892	4
893	4
894	4
895	1
896	3
897	2
898	1
899	2
900	2
901	1
902	1
903	4
904	1
905	6
906	5
907	1
908	3
909	1
910	2
911	1
912	2
913	2
914	1
915	4
916	3
917	2
918	4
919	2
920	2
921	3
922	3
923	4
924	4
925	4
926	2
927	2
928	2
929	7
930	3
931	2
932	1
933	4
934	4
935	1
936	0
937	1
938	2
939	1
940	3
941	3
942	3
943	2
944	1
945	4
946	2
947	4
948	2
949	1
950	1
951	3
952	5
953	7
954	1
955	2
956	2
957	1
958	2
959	3
960	2
961	1
962	4
963	4
964	3
965	2
966	1
967	1
968	3
969	1
970	2
971	4
972	3
973	1
974	2
975	3
976	1
977	2
978	2
979	4
980	1
981	1
982	3
983	0
984	2
985	0
986	2
987	3
988	3
989	3
990	4
991	3
992	1
993	0
994	0
995	4
996	2
997	2
998	1
999	2
1000	6
1001	2
1002	5
1003	2
1004	0
1005	3
1006	3
1007	2
1008	2
1009	1
1010	4
1011	3
1012	3
1013	1
1014	5
1015	3
1016	3
1017	6
1018	1
1019	2
1020	0
1021	4
1022	0
1023	3
1024	4
1025	4
1026	5
1027	2
1028	3
1029	4
1030	1
1031	2
1032	3
1033	0
1034	2
1035	5
1036	4
1037	5
1038	4
1039	3
1040	3
1041	6
1042	4
1043	6
1044	5
1045	0
1046	2
1047	2
1048	2
1049	2
1050	0
1051	6
1052	7
1053	0
1054	1
1055	2
1056	3
1057	2
1058	5
1059	0
1060	3
1061	3
1062	6
1063	1
1064	4
1065	2
1066	0
1067	2
1068	2
1069	2
1070	0
1071	1
1072	4
1073	1
1074	5
1075	1
1076	2
1077	1
1078	2
1079	5
1080	1
1081	4
1082	3
1083	1
1084	3
1085	4
1086	4
1087	2
1088	1
1089	1
1090	2
1091	4
1092	1
1093	3
1094	3
1095	3
1096	5
1097	2
1098	5
1099	2
1100	5
1101	3
1102	4
1103	0
1104	4
1105	7
1106	0
1107	3
1108	2
1109	1
1110	1
1111	4
1112	1
1113	1
1114	0
1115	1
1116	0
1117	4
1118	3
1119	3
1120	2
1121	2
1122	2
1123	1
1124	2
1125	1
1126	6
1127	2
1128	0
1129	1
1130	3
1131	3
1132	4
1133	1
1134	2
1135	3
1136	4
1137	5
1138	0
1139	2
1140	4
1141	3
1142	4
1143	2
1144	1
1145	4
1146	2
1147	2
1148	3
1149	1
1150	4
1151	4
1152	6
1153	2
1154	2
1155	3
1156	2
1157	4
1158	0
1159	0
1160	4
1161	3
1162	3
1163	1
1164	4
1165	1
1166	1
1167	3
1168	2
1169	3
1170	1
1171	2
1172	6
1173	1
1174	3
1175	2
1176	3
1177	1
1178	3
1179	2
1180	0
1181	3
1182	1
1183	4
1184	3
1185	2
1186	2
1187	4
1188	1
1189	4
1190	2
1191	1
1192	5
1193	1
1194	3
1195	1
1196	5
1197	3
1198	2
1199	5
1200	4
1201	5
1202	6
1203	2
1204	5
1205	2
1206	4
1207	2
1208	2
1209	2
1210	4
1211	2
1212	0
1213	1
1214	0
1215	4
1216	3
1217	3
1218	4
1219	0
1220	0
1221	1
1222	1
1223	1
1224	4
1225	2
1226	3
1227	6
1228	2
1229	0
1230	1
1231	4
1232	5
1233	3
1234	1
1235	2
1236	3
1237	3
1238	3
1239	4
1240	1
1241	2
1242	1
1243	2
1244	2
1245	1
1246	1
1247	3
1248	2
1249	1
1250	4
1251	1
1252	1
1253	5
1254	5
1255	2
1256	4
1257	1
1258	1
1259	1
1260	2
1261	1
1262	7
1263	1
1264	4
1265	6
1266	5
1267	5
1268	1
1269	5
1270	2
1271	2
1272	3
1273	1
1274	2
1275	1
1276	4
1277	2
1278	3
1279	2
1280	1
1281	1
1282	4
1283	2
1284	1
1285	1
1286	4
1287	1
1288	0
1289	2
1290	8
1291	1
1292	1
1293	3
1294	1
1295	3
1296	3
1297	1
1298	3
1299	1
1300	2
1301	4
1302	2
1303	4
1304	1
1305	1
1306	3
1307	2
1308	3
1309	1
1310	5
1311	1
1312	4
1313	8
1314	3
1315	2
1316	3
1317	2
1318	1
1319	1
1320	2
1321	2
1322	2
1323	4
1324	2
1325	4
1326	3
1327	1
1328	3
1329	2
1330	5
1331	2
1332	5
1333	3
1334	3
1335	3
1336	4
1337	2
1338	1
1339	1
1340	1
1341	3
1342	1
1343	3
1344	2
1345	2
1346	1
1347	4
1348	2
1349	3
1350	1
1351	2
1352	6
1353	1
1354	1
1355	5
1356	2
1357	1
1358	5
1359	3
1360	1
1361	1
1362	3
1363	4
1364	4
1365	0
1366	7
1367	1
1368	6
1369	5
1370	1
1371	3
1372	1
1373	2
1374	2
1375	6
1376	4
1377	4
1378	3
1379	0
1380	7
1381	1
1382	2
1383	3
1384	4
1385	1
1386	3
1387	5
1388	1
1389	5
1390	0
1391	2
1392	1
1393	1
1394	1
1395	1
1396	1
1397	2
1398	1
1399	1
1400	1
1401	3
1402	4
1403	2
1404	2
1405	3
1406	1
1407	2
1408	2
1409	2
1410	2
1411	2
1412	6
1413	2
1414	1
1415	3
1416	3
1417	1
1418	1
1419	6
1420	2
1421	3
1422	5
1423	1
1424	2
1425	4
1426	4
1427	1
1428	1
1429	1
1430	1
1431	2
1432	6
1433	3
1434	2
1435	1
1436	1
1437	3
1438	4
1439	2
1440	3
1441	5
1442	0
1443	4
1444	2
1445	2
1446	6
1447	2
1448	2
1449	4
1450	2
1451	4
1452	3
1453	0
1454	2
1455	4
1456	2
1457	2
1458	0
1459	3
1460	3
1461	3
1462	4
1463	1
1464	1
1465	6
1466	7
1467	3
1468	3
1469	1
1470	1
1471	2
1472	1
1473	0
1474	1
1475	1
1476	2
1477	2
1478	2
1479	2
1480	2
1481	2
1482	2
1483	0
1484	4
1485	1
1486	0
1487	2
1488	0
1489	3
1490	1
1491	5
1492	3
1493	2
1494	1
1495	3
1496	4
1497	5
1498	1
1499	1
1500	1
1501	3
1502	3
1503	4
1504	3
1505	1
1506	3
1507	1
1508	2
1509	1
1510	2
1511	4
1512	2
1513	2
1514	1
1515	5
1516	1
1517	4
1518	1
1519	4
1520	6
1521	0
1522	2
1523	3
1524	1
1525	2
1526	1
1527	4
1528	5
1529	2
1530	3
1531	1
1532	3
1533	2
1534	1
1535	3
1536	5
1537	2
1538	4
1539	9
1540	1
1541	3
1542	2
1543	2
1544	5
1545	4
1546	1
1547	3
1548	3
1549	2
1550	5
1551	3
1552	5
1553	4
1554	6
1555	5
1556	2
1557	2
1558	7
1559	1
1560	4
1561	3
1562	5
1563	2
1564	1
1565	1
1566	0
1567	3
1568	4
1569	1
1570	3
1571	6
1572	3
1573	6
1574	3
1575	0
1576	1
1577	0
1578	4
1579	3
1580	6
1581	3
1582	3
1583	3
1584	2
1585	0
1586	10
1587	1
1588	2
1589	5
1590	0
1591	4
1592	1
1593	3
1594	4
1595	3
1596	1
1597	1
1598	0
1599	6
1600	2
1601	4
1602	3
1603	6
1604	2
1605	2
1606	3
1607	1
1608	1
1609	2
1610	2
1611	1
1612	2
1613	4
1614	5
1615	0
1616	7
1617	2
1618	1
1619	3
1620	2
1621	1
1622	6
1623	4
1624	1
1625	5
1626	2
1627	3
1628	2
1629	3
1630	5
1631	5
1632	0
1633	2
1634	0
1635	7
1636	0
1637	3
1638	6
1639	1
1640	2
1641	0
1642	0
1643	3
1644	3
1645	6
1646	3
1647	5
1648	0
1649	3
1650	1
1651	2
1652	2
1653	5
1654	3
1655	0
1656	1
1657	3
1658	4
1659	4
1660	2
1661	1
1662	7
1663	4
1664	7
1665	1
1666	4
1667	5
1668	3
1669	3
1670	3
1671	3
1672	6
1673	2
1674	2
1675	1
1676	4
1677	4
1678	5
1679	4
1680	0
1681	1
1682	1
1683	2
1684	4
1685	3
1686	3
1687	7
1688	2
1689	2
1690	4
1691	1
1692	5
1693	5
1694	4
1695	3
1696	1
1697	2
1698	3
1699	1
1700	6
1701	1
1702	3
1703	4
1704	3
1705	1
1706	1
1707	2
1708	0
1709	1
1710	2
1711	2
1712	2
1713	6
1714	3
1715	2
1716	0
1717	4
1718	3
1719	4
1720	2
1721	1
1722	1
1723	3
1724	4
1725	1
1726	2
1727	2
1728	5
1729	5
1730	0
1731	3
1732	1
1733	2
1734	6
1735	3
1736	6
1737	8
1738	4
1739	9
1740	11
1741	9
1742	22
1743	12
1744	17
1745	22
1746	16
1747	42
1748	51
1749	51
1750	57
1751	60
1752	70
1753	82
1754	83
1755	114
1756	131
1757	161
1758	196
1759	238
1760	249
1761	298
1762	328
1763	428
1764	416
1765	519
1766	569
1767	730
1768	774
1769	821
1770	938
1771	1132
1772	1225
1773	1383
1774	1537
1775	1646
1776	1823
1777	1996
1778	2231
1779	2349
1780	2773
1781	2943
1782	3240
1783	3438
1784	3689
1785	3997
1786	4344
1787	4520
1788	4895
1789	5225
1790	5621
1791	5961
1792	6260
1793	6683
1794	6929
1795	7120
1796	7666
1797	7764
1798	8300
1799	8760
1800	8909
1801	9115
1802	9608
1803	9657
1804	10167
1805	10523
1806	10779
1807	10974
1808	11200
1809	11397
1810	11498
1811	11670
1812	11784
1813	12095
1814	12103
1815	12159
1816	12358
1817	12135
1818	12355
1819	12008
1820	12377
1821	12351
1822	12257
1823	11987
1824	11835
1825	12042
1826	11566
1827	11726
1828	11617
1829	11434
1830	11129
1831	11075
1832	10833
1833	10589
1834	10348
1835	10154
1836	10112
1837	9885
1838	9583
1839	9506
1840	9240
1841	9040
1842	8952
1843	8661
1844	8274
1845	8272
1846	8266
1847	8006
1848	7663
1849	7652
1850	7504
1851	7286
1852	7139
1853	6816
1854	6906
1855	6663
1856	6585
1857	6347
1858	6272
1859	6043
1860	5874
1861	5790
1862	5713
1863	5622
1864	5551
1865	5203
1866	5152
1867	5010
1868	4944
1869	4820
1870	4776
1871	4637
1872	4428
1873	4445
1874	4212
1875	4147
1876	4070
1877	4014
1878	3925
1879	3787
1880	3736
1881	3707
1882	3579
1883	3486
1884	3313
1885	3267
1886	3151
1887	3177
1888	3174
1889	3044
1890	2994
1891	2981
1892	2800
1893	2807
1894	2670
1895	2743
1896	2644
1897	2629
1898	2435
1899	2420
1900	2332
1901	2357
1902	2204
1903	2251
1904	2170
1905	2084
1906	2061
1907	2032
1908	1938
1909	1994
1910	1940
1911	1885
1912	1873
1913	1783
1914	1681
1915	1685
1916	1701
1917	1590
1918	1595
1919	1491
1920	1509
1921	1414
1922	1486
1923	1390
1924	1360
1925	1363
1926	1353
1927	1323
1928	1290
1929	1234
1930	1233
1931	1207
1932	1165
1933	1171
1934	1132
1935	1031
1936	1091
1937	1013
1938	1035
1939	1049
1940	993
1941	918
1942	975
1943	874
1944	896
1945	886
1946	843
1947	849
1948	799
1949	800
1950	806
1951	814
1952	765
1953	818
1954	774
1955	701
1956	717
1957	683
1958	676
1959	697
1960	648
1961	652
1962	674
1963	643
1964	607
1965	579
1966	570
1967	566
1968	568
1969	550
1970	517
1971	552
1972	505
1973	497
1974	511
1975	484
1976	490
1977	483
1978	475
1979	459
1980	424
1981	427
1982	438
1983	452
1984	425
1985	408
1986	418
1987	360
1988	402
1989	375
1990	397
1991	347
1992	339
1993	348
1994	380
[truncated: 8,005 more rows]
