# Supplementary material for: Data on pure tin by Positron Annihilation Lifetime Spectroscopy (PALS) acquired with a semi-analog/digital setup using DDRS4PALS
Source: Data Brief. 2018 Nov 28;22:16–29. doi: 10.1016/j.dib.2018.11.121 (PMC6293023; doi:10.1016/j.dib.2018.11.121)
Supplement: Supplementary file 2 — Supplementary material. [file mmc2.zip › mmc2/SD1/specSim_1500k_simu.dat]

#Lifetime: [Channel1 - Channel2]
#Fr Nov 2 22:33:43 2018
# Channel-Resolution: 5.0000ps
# Total Counts: 1520425[#]
channel	counts
0	7
1	3
2	6
3	7
4	4
5	2
6	4
7	3
8	5
9	2
10	4
11	6
12	0
13	1
14	4
15	5
16	6
17	3
18	4
19	2
20	3
21	4
22	7
23	4
24	4
25	3
26	3
27	4
28	3
29	7
30	3
31	3
32	1
33	7
34	3
35	4
36	3
37	6
38	5
39	4
40	2
41	1
42	6
43	2
44	5
45	5
46	2
47	6
48	5
49	0
50	0
51	9
52	3
53	6
54	4
55	4
56	5
57	5
58	6
59	4
60	7
61	3
62	6
63	3
64	6
65	2
66	6
67	2
68	5
69	4
70	3
71	0
72	5
73	4
74	3
75	2
76	3
77	3
78	4
79	5
80	3
81	2
82	2
83	4
84	6
85	6
86	4
87	4
88	4
89	0
90	3
91	3
92	4
93	3
94	3
95	5
96	6
97	3
98	3
99	7
100	2
101	3
102	6
103	6
104	1
105	1
106	4
107	3
108	4
109	6
110	5
111	2
112	7
113	3
114	4
115	3
116	3
117	6
118	1
119	6
120	3
121	4
122	2
123	2
124	3
125	3
126	4
127	4
128	1
129	4
130	4
131	2
132	3
133	4
134	4
135	3
136	1
137	4
138	6
139	4
140	2
141	3
142	0
143	3
144	10
145	5
146	2
147	6
148	4
149	4
150	3
151	4
152	3
153	1
154	4
155	4
156	3
157	3
158	4
159	0
160	3
161	1
162	2
163	1
164	3
165	2
166	1
167	3
168	2
169	4
170	0
171	2
172	1
173	2
174	3
175	3
176	4
177	1
178	2
179	5
180	2
181	3
182	3
183	2
184	6
185	5
186	4
187	5
188	4
189	1
190	3
191	3
192	3
193	5
194	3
195	3
196	0
197	5
198	0
199	3
200	1
201	3
202	5
203	3
204	2
205	4
206	7
207	1
208	4
209	3
210	2
211	5
212	2
213	2
214	3
215	2
216	7
217	6
218	5
219	9
220	3
221	1
222	4
223	3
224	4
225	6
226	4
227	7
228	5
229	9
230	3
231	1
232	4
233	6
234	6
235	6
236	6
237	5
238	2
239	5
240	6
241	3
242	1
243	6
244	2
245	5
246	3
247	3
248	1
249	4
250	4
251	4
252	4
253	4
254	6
255	5
256	2
257	5
258	5
259	3
260	5
261	3
262	4
263	5
264	4
265	7
266	1
267	5
268	6
269	0
270	2
271	4
272	3
273	4
274	4
275	4
276	7
277	8
278	5
279	2
280	3
281	5
282	2
283	4
284	2
285	4
286	2
287	5
288	5
289	2
290	2
291	2
292	1
293	3
294	5
295	7
296	8
297	4
298	8
299	4
300	3
301	4
302	1
303	5
304	2
305	4
306	8
307	4
308	4
309	2
310	3
311	5
312	11
313	7
314	2
315	2
316	7
317	4
318	4
319	3
320	7
321	2
322	2
323	2
324	8
325	9
326	0
327	3
328	2
329	5
330	3
331	1
332	3
333	8
334	1
335	6
336	1
337	5
338	2
339	4
340	4
341	1
342	5
343	6
344	3
345	4
346	4
347	6
348	9
349	4
350	4
351	3
352	2
353	3
354	3
355	5
356	3
357	4
358	2
359	3
360	2
361	3
362	4
363	4
364	5
365	4
366	4
367	5
368	3
369	2
370	4
371	4
372	3
373	5
374	3
375	1
376	4
377	4
378	5
379	4
380	2
381	5
382	4
383	8
384	5
385	3
386	1
387	3
388	6
389	3
390	4
391	0
392	5
393	1
394	6
395	5
396	8
397	4
398	2
399	2
400	4
401	4
402	7
403	3
404	2
405	3
406	3
407	4
408	3
409	4
410	2
411	7
412	6
413	3
414	3
415	3
416	3
417	0
418	2
419	6
420	5
421	1
422	4
423	5
424	6
425	1
426	5
427	3
428	7
429	4
430	1
431	4
432	3
433	4
434	0
435	6
436	8
437	2
438	2
439	5
440	2
441	3
442	3
443	2
444	4
445	6
446	5
447	6
448	2
449	5
450	4
451	5
452	7
453	4
454	1
455	2
456	3
457	6
458	4
459	4
460	1
461	5
462	3
463	6
464	1
465	5
466	3
467	5
468	3
469	9
470	4
471	2
472	2
473	4
474	4
475	6
476	5
477	7
478	5
479	0
480	5
481	3
482	6
483	4
484	2
485	2
486	4
487	5
488	2
489	4
490	1
491	5
492	4
493	2
494	5
495	1
496	2
497	7
498	3
499	6
500	3
501	3
502	3
503	4
504	2
505	10
506	7
507	3
508	8
509	10
510	1
511	4
512	4
513	5
514	4
515	2
516	4
517	1
518	3
519	4
520	3
521	6
522	1
523	5
524	3
525	5
526	4
527	2
528	2
529	2
530	5
531	2
532	4
533	1
534	5
535	2
536	1
537	2
538	3
539	2
540	4
541	1
542	5
543	2
544	3
545	2
546	4
547	5
548	1
549	3
550	2
551	0
552	4
553	7
554	3
555	3
556	3
557	4
558	7
559	4
560	7
561	4
562	4
563	0
564	0
565	5
566	2
567	3
568	2
569	2
570	7
571	8
572	2
573	2
574	2
575	7
576	3
577	6
578	3
579	4
580	4
581	3
582	2
583	4
584	5
585	3
586	4
587	4
588	2
589	4
590	3
591	3
592	2
593	4
594	3
595	3
596	4
597	3
598	3
599	4
600	4
601	2
602	2
603	4
604	5
605	1
606	9
607	4
608	4
609	5
610	5
611	5
612	4
613	4
614	3
615	4
616	5
617	4
618	5
619	6
620	3
621	6
622	3
623	5
624	5
625	2
626	2
627	2
628	3
629	2
630	5
631	4
632	5
633	3
634	1
635	4
636	3
637	3
638	1
639	1
640	4
641	5
642	6
643	4
644	2
645	2
646	3
647	5
648	2
649	7
650	3
651	10
652	5
653	3
654	3
655	2
656	5
657	4
658	3
659	4
660	2
661	9
662	8
663	5
664	7
665	6
666	6
667	5
668	2
669	8
670	4
671	3
672	5
673	10
674	5
675	5
676	4
677	4
678	5
679	1
680	6
681	4
682	1
683	3
684	2
685	2
686	3
687	4
688	3
689	5
690	3
691	2
692	2
693	0
694	4
695	4
696	5
697	2
698	3
699	6
700	6
701	0
702	2
703	2
704	0
705	2
706	5
707	5
708	3
709	4
710	2
711	4
712	2
713	1
714	8
715	1
716	4
717	3
718	3
719	3
720	3
721	1
722	4
723	4
724	4
725	4
726	3
727	4
728	9
729	1
730	6
731	2
732	2
733	2
734	5
735	4
736	4
737	6
738	1
739	3
740	3
741	4
742	6
743	0
744	1
745	4
746	3
747	2
748	2
749	7
750	2
751	2
752	3
753	7
754	11
755	2
756	2
757	0
758	4
759	6
760	5
761	1
762	1
763	4
764	4
765	3
766	4
767	4
768	4
769	2
770	7
771	7
772	2
773	2
774	4
775	5
776	5
777	1
778	3
779	2
780	3
781	3
782	3
783	5
784	3
785	2
786	7
787	3
788	6
789	4
790	5
791	3
792	1
793	2
794	3
795	5
796	2
797	4
798	5
799	2
800	5
801	7
802	7
803	4
804	5
805	2
806	5
807	4
808	5
809	1
810	3
811	1
812	7
813	1
814	3
815	7
816	4
817	4
818	8
819	6
820	0
821	3
822	4
823	3
824	5
825	4
826	3
827	4
828	6
829	3
830	4
831	7
832	6
833	5
834	7
835	5
836	4
837	7
838	5
839	3
840	4
841	3
842	5
843	4
844	2
845	3
846	5
847	5
848	2
849	4
850	5
851	5
852	5
853	7
854	3
855	3
856	6
857	4
858	0
859	5
860	3
861	3
862	5
863	1
864	1
865	7
866	3
867	4
868	3
869	7
870	0
871	4
872	4
873	2
874	4
875	2
876	6
877	3
878	2
879	3
880	3
881	3
882	6
883	1
884	3
885	5
886	4
887	5
888	2
889	6
890	3
891	1
892	5
893	4
894	6
895	5
896	4
897	2
898	5
899	4
900	4
901	1
902	2
903	6
904	4
905	8
906	5
907	1
908	3
909	2
910	5
911	1
912	3
913	3
914	3
915	6
916	5
917	2
918	6
919	3
920	3
921	4
922	5
923	5
924	4
925	4
926	3
927	5
928	2
929	9
930	4
931	4
932	2
933	5
934	5
935	3
936	1
937	1
938	2
939	1
940	5
941	3
942	3
943	3
944	2
945	4
946	2
947	5
948	3
949	3
950	6
951	4
952	5
953	8
954	3
955	3
956	4
957	3
958	4
959	3
960	3
961	1
962	6
963	5
964	4
965	5
966	1
967	1
968	3
969	2
970	2
971	5
972	5
973	2
974	4
975	4
976	2
977	4
978	3
979	5
980	3
981	2
982	4
983	1
984	3
985	1
986	4
987	3
988	4
989	5
990	5
991	5
992	4
993	2
994	0
995	5
996	3
997	2
998	1
999	3
1000	7
1001	3
1002	6
1003	2
1004	0
1005	4
1006	4
1007	4
1008	3
1009	1
1010	5
1011	3
1012	6
1013	2
1014	5
1015	4
1016	4
1017	7
1018	3
1019	3
1020	1
1021	6
1022	2
1023	4
1024	6
1025	4
1026	6
1027	2
1028	4
1029	5
1030	2
1031	3
1032	6
1033	1
1034	6
1035	6
1036	6
1037	5
1038	4
1039	8
1040	4
1041	7
1042	6
1043	6
1044	6
1045	1
1046	5
1047	2
1048	4
1049	2
1050	3
1051	7
1052	7
1053	1
1054	5
1055	2
1056	5
1057	2
1058	6
1059	1
1060	4
1061	4
1062	8
1063	3
1064	5
1065	2
1066	2
1067	4
1068	5
1069	2
1070	1
1071	1
1072	4
1073	2
1074	7
1075	1
1076	3
1077	3
1078	2
1079	5
1080	1
1081	5
1082	6
1083	2
1084	5
1085	5
1086	5
1087	3
1088	4
1089	2
1090	5
1091	5
1092	3
1093	3
1094	5
1095	4
1096	7
1097	2
1098	7
1099	3
1100	7
1101	4
1102	5
1103	0
1104	5
1105	9
1106	0
1107	6
1108	3
1109	1
1110	3
1111	4
1112	6
1113	3
1114	0
1115	4
1116	3
1117	5
1118	4
1119	5
1120	3
1121	3
1122	4
1123	1
1124	4
1125	2
1126	8
1127	3
1128	1
1129	3
1130	5
1131	5
1132	4
1133	2
1134	3
1135	4
1136	4
1137	7
1138	0
1139	5
1140	4
1141	4
1142	8
1143	3
1144	2
1145	5
1146	4
1147	2
1148	3
1149	2
1150	9
1151	4
1152	7
1153	4
1154	3
1155	3
1156	4
1157	5
1158	0
1159	1
1160	4
1161	4
1162	4
1163	2
1164	5
1165	3
1166	2
1167	4
1168	2
1169	4
1170	1
1171	2
1172	7
1173	2
1174	3
1175	5
1176	5
1177	1
1178	3
1179	3
1180	0
1181	4
1182	4
1183	7
1184	4
1185	4
1186	3
1187	4
1188	1
1189	8
1190	3
1191	2
1192	5
1193	3
1194	4
1195	2
1196	6
1197	4
1198	3
1199	7
1200	5
1201	5
1202	8
1203	4
1204	5
1205	3
1206	5
1207	4
1208	3
1209	3
1210	7
1211	4
1212	0
1213	1
1214	1
1215	5
1216	4
1217	3
1218	5
1219	0
1220	1
1221	1
1222	2
1223	2
1224	4
1225	2
1226	3
1227	7
1228	2
1229	1
1230	2
1231	5
1232	5
1233	3
1234	1
1235	5
1236	5
1237	4
1238	4
1239	4
1240	3
1241	3
1242	3
1243	5
1244	3
1245	2
1246	1
1247	4
1248	3
1249	1
1250	6
1251	2
1252	2
1253	7
1254	6
1255	3
1256	4
1257	3
1258	1
1259	1
1260	3
1261	5
1262	8
1263	1
1264	4
1265	7
1266	5
1267	5
1268	2
1269	5
1270	3
1271	3
1272	3
1273	1
1274	2
1275	1
1276	6
1277	2
1278	3
1279	2
1280	1
1281	1
1282	5
1283	3
1284	3
1285	1
1286	5
1287	1
1288	1
1289	2
1290	11
1291	3
1292	2
1293	4
1294	2
1295	3
1296	5
1297	2
1298	3
1299	2
1300	2
1301	7
1302	4
1303	4
1304	2
1305	3
1306	5
1307	4
1308	6
1309	3
1310	9
1311	1
1312	6
1313	11
1314	4
1315	3
1316	4
1317	3
1318	1
1319	2
1320	3
1321	4
1322	3
1323	4
1324	3
1325	5
1326	6
1327	3
1328	4
1329	3
1330	6
1331	2
1332	5
1333	4
1334	6
1335	4
1336	7
1337	3
1338	2
1339	2
1340	1
1341	3
1342	1
1343	3
1344	3
1345	2
1346	1
1347	4
1348	3
1349	4
1350	2
1351	3
1352	7
1353	2
1354	1
1355	5
1356	2
1357	1
1358	5
1359	4
1360	6
1361	1
1362	4
1363	5
1364	9
1365	2
1366	9
1367	2
1368	7
1369	6
1370	5
1371	4
1372	2
1373	2
1374	2
1375	7
1376	5
1377	4
1378	4
1379	2
1380	8
1381	3
1382	4
1383	4
1384	4
1385	2
1386	6
1387	6
1388	3
1389	6
1390	0
1391	2
1392	1
1393	1
1394	1
1395	3
1396	4
1397	5
1398	2
1399	1
1400	1
1401	6
1402	4
1403	3
1404	6
1405	3
1406	3
1407	2
1408	2
1409	3
1410	2
1411	4
1412	6
1413	3
1414	2
1415	4
1416	7
1417	2
1418	3
1419	7
1420	4
1421	4
1422	5
1423	1
1424	3
1425	4
1426	5
1427	2
1428	5
1429	2
1430	2
1431	4
1432	8
1433	4
1434	3
1435	2
1436	3
1437	3
1438	6
1439	5
1440	5
1441	9
1442	3
1443	4
1444	5
1445	4
1446	7
1447	4
1448	5
1449	5
1450	2
1451	4
1452	8
1453	3
1454	4
1455	5
1456	4
1457	2
1458	0
1459	3
1460	5
1461	3
1462	5
1463	2
1464	2
1465	8
1466	7
1467	4
1468	5
1469	2
1470	4
1471	2
1472	5
1473	0
1474	2
1475	2
1476	2
1477	4
1478	2
1479	2
1480	3
1481	2
1482	3
1483	1
1484	4
1485	2
1486	1
1487	2
1488	1
1489	4
1490	3
1491	6
1492	6
1493	2
1494	3
1495	5
1496	4
1497	5
1498	4
1499	2
1500	1
1501	6
1502	4
1503	6
1504	4
1505	3
1506	4
1507	2
1508	4
1509	5
1510	3
1511	6
1512	5
1513	5
1514	3
1515	7
1516	1
1517	4
1518	1
1519	4
1520	6
1521	2
1522	3
1523	4
1524	2
1525	3
1526	2
1527	5
1528	5
1529	3
1530	4
1531	3
1532	4
1533	4
1534	2
1535	5
1536	6
1537	2
1538	4
1539	11
1540	6
1541	4
1542	3
1543	3
1544	6
1545	5
1546	2
1547	4
1548	3
1549	4
1550	6
1551	5
1552	6
1553	5
1554	6
1555	8
1556	5
1557	3
1558	8
1559	4
1560	5
1561	6
1562	6
1563	6
1564	1
1565	2
1566	1
1567	4
1568	4
1569	2
1570	5
1571	7
1572	3
1573	7
1574	4
1575	0
1576	3
1577	2
1578	5
1579	3
1580	7
1581	4
1582	5
1583	4
1584	4
1585	0
1586	13
1587	4
1588	2
1589	8
1590	3
1591	5
1592	1
1593	3
1594	5
1595	5
1596	1
1597	1
1598	0
1599	8
1600	2
1601	7
1602	4
1603	7
1604	4
1605	4
1606	7
1607	2
1608	2
1609	3
1610	2
1611	3
1612	4
1613	5
1614	6
1615	3
1616	7
1617	6
1618	1
1619	3
1620	4
1621	3
1622	7
1623	6
1624	1
1625	7
1626	5
1627	5
1628	4
1629	5
1630	6
1631	6
1632	3
1633	4
1634	0
1635	9
1636	1
1637	3
1638	7
1639	4
1640	2
1641	2
1642	0
1643	3
1644	4
1645	7
1646	5
1647	8
1648	0
1649	6
1650	3
1651	3
1652	2
1653	6
1654	4
1655	0
1656	2
1657	3
1658	4
1659	7
1660	2
1661	2
1662	8
1663	4
1664	7
1665	1
1666	5
1667	8
1668	4
1669	5
1670	5
1671	3
1672	11
1673	3
1674	3
1675	1
1676	5
1677	5
1678	7
1679	5
1680	1
1681	3
1682	1
1683	3
1684	4
1685	3
1686	4
1687	9
1688	2
1689	2
1690	8
1691	2
1692	9
1693	7
1694	6
1695	4
1696	2
1697	4
1698	4
1699	2
1700	8
1701	1
1702	3
1703	5
1704	4
1705	4
1706	2
1707	2
1708	0
1709	1
1710	4
1711	3
1712	3
1713	7
1714	5
1715	4
1716	1
1717	6
1718	6
1719	4
1720	5
1721	2
1722	2
1723	4
1724	5
1725	2
1726	3
1727	3
1728	6
1729	5
1730	1
1731	6
1732	2
1733	3
1734	9
1735	3
1736	11
1737	13
1738	5
1739	11
1740	16
1741	12
1742	27
1743	20
1744	28
1745	31
1746	25
1747	56
1748	65
1749	76
1750	81
1751	97
1752	104
1753	131
1754	135
1755	170
1756	202
1757	234
1758	284
1759	350
1760	357
1761	422
1762	488
1763	607
1764	632
1765	770
1766	860
1767	1063
1768	1156
1769	1227
1770	1390
1771	1682
1772	1765
1773	2034
1774	2193
1775	2453
1776	2675
1777	2948
1778	3312
1779	3555
1780	3994
1781	4362
1782	4740
1783	5083
1784	5410
1785	5895
1786	6427
1787	6789
1788	7211
1789	7699
1790	8206
1791	8833
1792	9213
1793	9901
1794	10171
1795	10520
1796	11222
1797	11522
1798	12192
1799	12819
1800	13197
1801	13374
1802	14099
1803	14250
1804	14997
1805	15482
1806	15699
1807	16226
1808	16466
1809	16892
1810	16971
1811	17198
1812	17413
1813	17593
1814	17732
1815	18048
1816	18005
1817	17979
1818	18094
1819	17888
1820	18051
1821	18170
1822	18094
1823	17652
1824	17615
1825	17506
1826	17248
1827	17334
1828	16867
1829	16893
1830	16463
1831	16282
1832	15893
1833	15679
1834	15259
1835	14921
1836	14792
1837	14659
1838	14101
1839	13979
1840	13644
1841	13308
1842	13160
1843	12655
1844	12281
1845	12173
1846	12155
1847	11865
1848	11326
1849	11287
1850	11109
1851	10805
1852	10471
1853	10083
1854	10180
1855	9816
1856	9753
1857	9297
1858	9163
1859	9002
1860	8645
1861	8673
1862	8422
1863	8283
1864	8180
1865	7716
1866	7571
1867	7417
1868	7278
1869	7143
1870	7063
1871	6890
1872	6642
1873	6556
1874	6285
1875	6116
1876	6027
1877	5933
1878	5737
1879	5566
1880	5493
1881	5403
1882	5313
1883	5123
1884	4919
1885	4829
1886	4620
1887	4604
1888	4647
1889	4480
1890	4396
1891	4394
1892	4109
1893	4164
1894	3947
1895	4024
1896	3871
1897	3788
1898	3626
1899	3576
1900	3500
1901	3476
1902	3251
1903	3257
1904	3231
1905	3122
1906	3000
1907	3019
1908	2862
1909	2971
1910	2805
1911	2776
1912	2743
1913	2634
1914	2516
1915	2504
1916	2469
1917	2384
1918	2379
1919	2226
1920	2225
1921	2124
1922	2107
1923	2018
1924	2013
1925	2018
1926	2012
1927	1961
1928	1888
1929	1781
1930	1780
1931	1798
1932	1749
1933	1702
1934	1673
1935	1546
1936	1625
1937	1574
1938	1513
1939	1527
1940	1458
1941	1405
1942	1448
1943	1325
1944	1297
1945	1321
1946	1280
1947	1263
1948	1154
1949	1177
1950	1174
1951	1214
1952	1149
1953	1187
1954	1117
1955	1021
1956	1041
1957	1024
1958	972
1959	1038
1960	996
1961	955
1962	957
1963	914
1964	890
1965	871
1966	862
1967	821
1968	852
1969	813
1970	783
1971	807
1972	762
1973	743
1974	763
1975	724
1976	717
1977	699
1978	687
1979	681
1980	645
1981	617
1982	653
1983	618
1984	606
1985	618
1986	597
1987	530
1988	575
1989	577
1990	586
1991	532
1992	514
1993	530
1994	546
[truncated: 8,005 more rows]
