# Supplementary material for: Data on pure tin by Positron Annihilation Lifetime Spectroscopy (PALS) acquired with a semi-analog/digital setup using DDRS4PALS
Source: Data Brief. 2018 Nov 28;22:16–29. doi: 10.1016/j.dib.2018.11.121 (PMC6293023; doi:10.1016/j.dib.2018.11.121)
Supplement: Supplementary file 2 — Supplementary material. [file mmc2.zip › mmc2/SD1/specSim_2000k_simu.dat]

#Lifetime: [Channel1 - Channel2]
#Fr Nov 2 22:42:35 2018
# Channel-Resolution: 5.0000ps
# Total Counts: 2010237[#]
channel	counts
0	8
1	4
2	6
3	7
4	5
5	3
6	5
7	5
8	6
9	4
10	5
11	9
12	1
13	2
14	4
15	7
16	11
17	3
18	5
19	3
20	4
21	4
22	10
23	4
24	6
25	5
26	5
27	6
28	3
29	8
30	4
31	5
32	1
33	8
34	6
35	4
36	5
37	7
38	9
39	5
40	4
41	1
42	7
43	2
44	6
45	7
46	2
47	8
48	6
49	0
50	1
51	15
52	3
53	7
54	6
55	4
56	6
57	7
58	9
59	6
60	7
61	4
62	7
63	3
64	7
65	3
66	6
67	4
68	6
69	4
70	4
71	0
72	7
73	4
74	5
75	3
76	4
77	3
78	5
79	7
80	3
81	5
82	2
83	6
84	7
85	6
86	6
87	4
88	4
89	0
90	4
91	4
92	4
93	4
94	6
95	5
96	8
97	4
98	4
99	7
100	5
101	5
102	9
103	8
104	3
105	3
106	5
107	5
108	4
109	6
110	5
111	2
112	7
113	6
114	5
115	3
116	3
117	9
118	2
119	8
120	4
121	4
122	2
123	4
124	6
125	4
126	5
127	4
128	3
129	5
130	5
131	4
132	5
133	4
134	4
135	5
136	1
137	6
138	7
139	6
140	4
141	4
142	0
143	4
144	12
145	6
146	4
147	7
148	6
149	6
150	4
151	6
152	5
153	1
154	4
155	7
156	3
157	3
158	5
159	0
160	4
161	3
162	2
163	2
164	4
165	2
166	1
167	4
168	4
169	7
170	0
171	2
172	4
173	2
174	6
175	5
176	7
177	1
178	4
179	6
180	2
181	4
182	4
183	3
184	8
185	8
186	4
187	6
188	4
189	5
190	4
191	4
192	8
193	7
194	6
195	7
196	6
197	5
198	1
199	4
200	2
201	4
202	7
203	3
204	3
205	7
206	7
207	4
208	4
209	4
210	2
211	6
212	2
213	6
214	5
215	3
216	7
217	7
218	5
219	12
220	7
221	2
222	4
223	5
224	6
225	7
226	4
227	8
228	5
229	11
230	4
231	3
232	5
233	7
234	6
235	7
236	7
237	7
238	2
239	8
240	7
241	3
242	3
243	8
244	5
245	9
246	4
247	7
248	2
249	6
250	5
251	5
252	5
253	4
254	7
255	5
256	2
257	6
258	6
259	5
260	7
261	4
262	6
263	6
264	6
265	8
266	2
267	6
268	7
269	3
270	2
271	6
272	5
273	5
274	4
275	6
276	9
277	9
278	8
279	3
280	4
281	6
282	3
283	4
284	4
285	5
286	4
287	7
288	5
289	2
290	3
291	2
292	2
293	3
294	7
295	9
296	10
297	5
298	9
299	5
300	3
301	5
302	2
303	5
304	3
305	5
306	9
307	7
308	4
309	3
310	4
311	5
312	13
313	8
314	2
315	7
316	8
317	7
318	6
319	6
320	8
321	3
322	2
323	2
324	11
325	9
326	1
327	3
328	3
329	7
330	4
331	2
332	4
333	11
334	2
335	6
336	1
337	6
338	3
339	6
340	6
341	1
342	8
343	7
344	3
345	4
346	5
347	7
348	11
349	5
350	5
351	3
352	3
353	3
354	3
355	7
356	5
357	5
358	2
359	4
360	3
361	3
362	6
363	4
364	8
365	4
366	6
367	8
368	5
369	2
370	4
371	8
372	4
373	5
374	4
375	3
376	6
377	6
378	6
379	4
380	2
381	6
382	6
383	9
384	5
385	5
386	2
387	5
388	6
389	5
390	4
391	0
392	6
393	1
394	6
395	5
396	8
397	5
398	4
399	2
400	7
401	4
402	8
403	5
404	2
405	3
406	3
407	4
408	4
409	5
410	2
411	9
412	7
413	3
414	3
415	3
416	3
417	2
418	3
419	6
420	5
421	5
422	4
423	7
424	7
425	5
426	5
427	6
428	9
429	8
430	1
431	5
432	5
433	4
434	2
435	10
436	9
437	3
438	3
439	6
440	2
441	3
442	3
443	3
444	4
445	8
446	6
447	6
448	2
449	7
450	5
451	5
452	8
453	5
454	1
455	4
456	3
457	6
458	7
459	5
460	4
461	6
462	6
463	7
464	3
465	5
466	4
467	5
468	3
469	12
470	8
471	3
472	4
473	5
474	8
475	7
476	6
477	8
478	5
479	0
480	6
481	3
482	9
483	4
484	3
485	3
486	5
487	9
488	4
489	7
490	2
491	6
492	6
493	7
494	5
495	2
496	2
497	8
498	4
499	9
500	5
501	4
502	3
503	5
504	5
505	12
506	9
507	5
508	9
509	12
510	2
511	7
512	6
513	5
514	5
515	2
516	4
517	1
518	4
519	4
520	6
521	7
522	2
523	6
524	5
525	6
526	4
527	4
528	4
529	3
530	10
531	4
532	6
533	3
534	6
535	4
536	1
537	3
538	3
539	3
540	5
541	1
542	6
543	3
544	4
545	8
546	5
547	7
548	4
549	3
550	2
551	0
552	4
553	8
554	3
555	6
556	3
557	5
558	7
559	4
560	9
561	5
562	6
563	0
564	1
565	10
566	2
567	4
568	3
569	2
570	7
571	9
572	2
573	2
574	5
575	9
576	3
577	7
578	3
579	6
580	9
581	6
582	3
583	4
584	6
585	5
586	4
587	5
588	2
589	5
590	5
591	3
592	4
593	5
594	4
595	4
596	4
597	3
598	5
599	4
600	6
601	5
602	4
603	5
604	5
605	4
606	10
607	4
608	5
609	6
610	5
611	8
612	7
613	4
614	4
615	6
616	6
617	5
618	6
619	6
620	3
621	7
622	5
623	5
624	8
625	4
626	4
627	2
628	4
629	3
630	6
631	5
632	5
633	3
634	3
635	4
636	3
637	3
638	3
639	1
640	6
641	8
642	7
643	6
644	3
645	2
646	4
647	8
648	4
649	9
650	4
651	10
652	6
653	5
654	5
655	2
656	7
657	5
658	5
659	8
660	3
661	12
662	9
663	6
664	9
665	7
666	6
667	5
668	2
669	10
670	5
671	3
672	8
673	10
674	7
675	8
676	5
677	5
678	5
679	2
680	6
681	4
682	3
683	4
684	2
685	4
686	4
687	4
688	3
689	5
690	4
691	3
692	2
693	3
694	5
695	5
696	6
697	3
698	5
699	8
700	6
701	1
702	5
703	3
704	3
705	2
706	7
707	7
708	4
709	6
710	3
711	5
712	3
713	2
714	8
715	4
716	4
717	4
718	5
719	3
720	3
721	2
722	7
723	4
724	4
725	5
726	3
727	4
728	10
729	3
730	8
731	4
732	4
733	2
734	5
735	5
736	5
737	7
738	3
739	4
740	3
741	7
742	9
743	0
744	1
745	5
746	5
747	2
748	6
749	8
750	3
751	3
752	6
753	9
754	13
755	4
756	4
757	3
758	4
759	6
760	7
761	1
762	1
763	4
764	7
765	3
766	6
767	6
768	4
769	3
770	8
771	9
772	4
773	4
774	5
775	6
776	7
777	2
778	4
779	3
780	4
781	4
782	5
783	7
784	6
785	3
786	7
787	4
788	8
789	6
790	8
791	5
792	3
793	2
794	6
795	5
796	4
797	5
798	5
799	4
800	5
801	10
802	10
803	8
804	8
805	4
806	5
807	5
808	7
809	4
810	4
811	2
812	9
813	3
814	5
815	8
816	4
817	4
818	8
819	8
820	0
821	4
822	4
823	6
824	7
825	4
826	5
827	7
828	9
829	4
830	5
831	8
832	7
833	5
834	8
835	7
836	4
837	7
838	7
839	4
840	4
841	8
842	6
843	7
844	3
845	3
846	8
847	5
848	4
849	4
850	6
851	6
852	5
853	10
854	3
855	3
856	7
857	5
858	2
859	7
860	4
861	4
862	5
863	3
864	1
865	7
866	3
867	5
868	4
869	12
870	0
871	6
872	4
873	3
874	4
875	3
876	6
877	4
878	5
879	5
880	6
881	4
882	8
883	1
884	3
885	5
886	4
887	7
888	3
889	7
890	4
891	2
892	8
893	5
894	6
895	8
896	6
897	3
898	6
899	5
900	4
901	1
902	2
903	7
904	8
905	9
906	6
907	2
908	6
909	2
910	7
911	4
912	3
913	4
914	5
915	6
916	5
917	6
918	6
919	4
920	4
921	5
922	6
923	6
924	4
925	6
926	3
927	7
928	2
929	10
930	5
931	4
932	5
933	6
934	6
935	5
936	4
937	2
938	2
939	1
940	9
941	4
942	3
943	4
944	4
945	6
946	3
947	7
948	4
949	7
950	6
951	6
952	6
953	9
954	4
955	6
956	6
957	3
958	6
959	3
960	4
961	2
962	8
963	7
964	5
965	6
966	2
967	1
968	4
969	2
970	4
971	6
972	6
973	2
974	7
975	7
976	3
977	5
978	3
979	7
980	5
981	5
982	8
983	2
984	4
985	1
986	6
987	3
988	6
989	6
990	6
991	7
992	9
993	4
994	1
995	6
996	3
997	2
998	2
999	3
1000	9
1001	3
1002	7
1003	2
1004	2
1005	5
1006	5
1007	6
1008	5
1009	3
1010	6
1011	3
1012	8
1013	2
1014	6
1015	5
1016	4
1017	10
1018	3
1019	5
1020	5
1021	7
1022	3
1023	8
1024	8
1025	5
1026	7
1027	2
1028	5
1029	6
1030	3
1031	5
1032	8
1033	1
1034	7
1035	10
1036	8
1037	6
1038	7
1039	9
1040	5
1041	9
1042	7
1043	6
1044	6
1045	2
1046	7
1047	3
1048	5
1049	3
1050	4
1051	7
1052	9
1053	2
1054	7
1055	3
1056	6
1057	2
1058	8
1059	3
1060	5
1061	5
1062	8
1063	4
1064	5
1065	4
1066	2
1067	5
1068	7
1069	5
1070	2
1071	2
1072	6
1073	3
1074	7
1075	2
1076	6
1077	4
1078	3
1079	6
1080	2
1081	5
1082	6
1083	3
1084	5
1085	5
1086	6
1087	4
1088	4
1089	2
1090	5
1091	5
1092	4
1093	5
1094	6
1095	5
1096	8
1097	2
1098	11
1099	5
1100	10
1101	6
1102	6
1103	0
1104	6
1105	10
1106	0
1107	6
1108	5
1109	2
1110	5
1111	4
1112	7
1113	3
1114	3
1115	8
1116	6
1117	6
1118	4
1119	6
1120	3
1121	4
1122	6
1123	4
1124	6
1125	4
1126	8
1127	5
1128	3
1129	3
1130	5
1131	5
1132	5
1133	3
1134	3
1135	5
1136	5
1137	7
1138	3
1139	5
1140	5
1141	4
1142	9
1143	3
1144	2
1145	6
1146	6
1147	2
1148	5
1149	2
1150	10
1151	4
1152	7
1153	6
1154	3
1155	5
1156	6
1157	9
1158	2
1159	3
1160	4
1161	5
1162	5
1163	2
1164	6
1165	4
1166	4
1167	4
1168	5
1169	4
1170	3
1171	3
1172	7
1173	4
1174	5
1175	5
1176	5
1177	3
1178	7
1179	5
1180	2
1181	6
1182	6
1183	9
1184	4
1185	4
1186	6
1187	4
1188	3
1189	9
1190	5
1191	3
1192	6
1193	3
1194	4
1195	2
1196	7
1197	5
1198	3
1199	7
1200	6
1201	5
1202	9
1203	4
1204	9
1205	4
1206	8
1207	7
1208	3
1209	3
1210	8
1211	6
1212	1
1213	1
1214	2
1215	5
1216	4
1217	5
1218	6
1219	1
1220	5
1221	1
1222	3
1223	5
1224	8
1225	4
1226	4
1227	9
1228	3
1229	1
1230	3
1231	7
1232	6
1233	4
1234	1
1235	7
1236	6
1237	7
1238	5
1239	6
1240	3
1241	3
1242	5
1243	5
1244	4
1245	5
1246	2
1247	4
1248	6
1249	2
1250	8
1251	3
1252	2
1253	7
1254	8
1255	3
1256	4
1257	4
1258	5
1259	3
1260	4
1261	7
1262	8
1263	3
1264	4
1265	8
1266	6
1267	7
1268	3
1269	5
1270	3
1271	4
1272	3
1273	3
1274	2
1275	2
1276	7
1277	3
1278	3
1279	4
1280	2
1281	2
1282	6
1283	5
1284	3
1285	3
1286	6
1287	4
1288	2
1289	3
1290	11
1291	5
1292	2
1293	4
1294	2
1295	5
1296	7
1297	4
1298	6
1299	3
1300	3
1301	8
1302	8
1303	5
1304	3
1305	5
1306	6
1307	5
1308	8
1309	4
1310	10
1311	2
1312	7
1313	13
1314	4
1315	4
1316	5
1317	4
1318	2
1319	3
1320	4
1321	4
1322	4
1323	4
1324	6
1325	6
1326	8
1327	3
1328	6
1329	3
1330	6
1331	2
1332	7
1333	4
1334	7
1335	4
1336	8
1337	5
1338	2
1339	3
1340	4
1341	6
1342	2
1343	3
1344	4
1345	3
1346	1
1347	4
1348	5
1349	5
1350	5
1351	3
1352	8
1353	3
1354	2
1355	6
1356	2
1357	4
1358	5
1359	7
1360	7
1361	1
1362	6
1363	6
1364	9
1365	3
1366	9
1367	2
1368	12
1369	9
1370	5
1371	5
1372	2
1373	4
1374	6
1375	8
1376	5
1377	4
1378	4
1379	4
1380	9
1381	5
1382	6
1383	4
1384	4
1385	2
1386	6
1387	7
1388	3
1389	7
1390	0
1391	3
1392	3
1393	1
1394	3
1395	3
1396	5
1397	5
1398	3
1399	5
1400	3
1401	6
1402	5
1403	3
1404	7
1405	4
1406	5
1407	4
1408	2
1409	4
1410	2
1411	6
1412	8
1413	5
1414	3
1415	6
1416	9
1417	4
1418	5
1419	8
1420	4
1421	5
1422	6
1423	5
1424	4
1425	6
1426	6
1427	2
1428	7
1429	3
1430	5
1431	6
1432	9
1433	5
1434	4
1435	3
1436	7
1437	3
1438	8
1439	5
1440	6
1441	9
1442	5
1443	6
1444	8
1445	4
1446	7
1447	6
1448	5
1449	7
1450	3
1451	4
1452	9
1453	4
1454	4
1455	7
1456	4
1457	5
1458	0
1459	5
1460	8
1461	4
1462	6
1463	2
1464	3
1465	8
1466	8
1467	9
1468	6
1469	3
1470	4
1471	2
1472	7
1473	2
1474	2
1475	3
1476	2
1477	5
1478	4
1479	2
1480	4
1481	3
1482	3
1483	1
1484	6
1485	4
1486	2
1487	5
1488	2
1489	5
1490	4
1491	6
1492	6
1493	5
1494	3
1495	6
1496	6
1497	6
1498	8
1499	2
1500	5
1501	7
1502	4
1503	7
1504	4
1505	4
1506	7
1507	2
1508	5
1509	6
1510	4
1511	7
1512	5
1513	6
1514	4
1515	7
1516	4
1517	6
1518	3
1519	6
1520	6
1521	5
1522	5
1523	7
1524	4
1525	4
1526	2
1527	7
1528	7
1529	4
1530	7
1531	5
1532	6
1533	4
1534	4
1535	5
1536	9
1537	2
1538	4
1539	13
1540	6
1541	5
1542	7
1543	4
1544	7
1545	6
1546	3
1547	4
1548	4
1549	5
1550	7
1551	7
1552	7
1553	6
1554	7
1555	10
1556	6
1557	5
1558	11
1559	4
1560	7
1561	8
1562	6
1563	7
1564	2
1565	2
1566	1
1567	5
1568	7
1569	3
1570	6
1571	8
1572	4
1573	7
1574	4
1575	1
1576	3
1577	3
1578	5
1579	7
1580	7
1581	4
1582	8
1583	5
1584	4
1585	2
1586	14
1587	4
1588	3
1589	9
1590	5
1591	7
1592	3
1593	3
1594	7
1595	5
1596	1
1597	2
1598	2
1599	8
1600	3
1601	7
1602	6
1603	8
1604	4
1605	5
1606	8
1607	2
1608	4
1609	3
1610	4
1611	5
1612	5
1613	5
1614	7
1615	5
1616	7
1617	9
1618	3
1619	3
1620	6
1621	3
1622	7
1623	7
1624	5
1625	8
1626	7
1627	6
1628	5
1629	5
1630	8
1631	8
1632	4
1633	4
1634	1
1635	10
1636	2
1637	4
1638	7
1639	6
1640	3
1641	2
1642	0
1643	4
1644	6
1645	7
1646	7
1647	11
1648	0
1649	8
1650	4
1651	4
1652	4
1653	6
1654	5
1655	0
1656	2
1657	3
1658	4
1659	7
1660	4
1661	4
1662	9
1663	5
1664	8
1665	2
1666	6
1667	11
1668	7
1669	7
1670	6
1671	4
1672	11
1673	5
1674	5
1675	3
1676	6
1677	6
1678	8
1679	6
1680	4
1681	5
1682	2
1683	3
1684	6
1685	3
1686	5
1687	9
1688	4
1689	3
1690	9
1691	3
1692	9
1693	7
1694	7
1695	6
1696	3
1697	4
1698	4
1699	2
1700	10
1701	1
1702	7
1703	5
1704	7
1705	5
1706	3
1707	3
1708	1
1709	2
1710	5
1711	4
1712	5
1713	8
1714	5
1715	7
1716	1
1717	6
1718	6
1719	6
1720	7
1721	4
1722	2
1723	7
1724	6
1725	3
1726	5
1727	5
1728	8
1729	7
1730	3
1731	9
1732	2
1733	3
1734	10
1735	4
1736	13
1737	19
1738	11
1739	14
1740	19
1741	18
1742	34
1743	29
1744	36
1745	44
1746	35
1747	72
1748	80
1749	94
1750	100
1751	124
1752	136
1753	174
1754	178
1755	228
1756	264
1757	322
1758	374
1759	462
1760	474
1761	559
1762	661
1763	810
1764	838
1765	1012
1766	1138
1767	1373
1768	1526
1769	1623
1770	1854
1771	2206
1772	2363
1773	2696
1774	2951
1775	3250
1776	3594
1777	3894
1778	4435
1779	4753
1780	5225
1781	5705
1782	6310
1783	6761
1784	7222
1785	7776
1786	8462
1787	8909
1788	9622
1789	10116
1790	10919
1791	11639
1792	12246
1793	12963
1794	13511
1795	13984
1796	14802
1797	15188
1798	16092
1799	16897
1800	17450
1801	17703
1802	18709
1803	18835
1804	19850
1805	20311
1806	20776
1807	21481
1808	21622
1809	22208
1810	22368
1811	22642
1812	23040
1813	23426
1814	23375
1815	23898
1816	23842
1817	23848
1818	24043
1819	23510
1820	23869
1821	23989
1822	23948
1823	23320
1824	23447
1825	23190
1826	22860
1827	22948
1828	22298
1829	22389
1830	21696
1831	21547
1832	21060
1833	20794
1834	20109
1835	19606
1836	19573
1837	19302
1838	18801
1839	18427
1840	17986
1841	17658
1842	17303
1843	16761
1844	16317
1845	16102
1846	16062
1847	15637
1848	15065
1849	14950
1850	14612
1851	14355
1852	13784
1853	13368
1854	13396
1855	13049
1856	12852
1857	12433
1858	12009
1859	11847
1860	11487
1861	11365
1862	11131
1863	10797
1864	10814
1865	10178
1866	9995
1867	9836
1868	9659
1869	9417
1870	9360
1871	9005
1872	8725
1873	8606
1874	8216
1875	8121
1876	7923
1877	7739
1878	7670
1879	7351
1880	7168
1881	7099
1882	7046
1883	6812
1884	6524
1885	6394
1886	6148
1887	6110
1888	6104
1889	5930
1890	5869
1891	5760
1892	5487
1893	5472
1894	5229
1895	5321
1896	5157
1897	4997
1898	4831
1899	4679
1900	4640
1901	4585
1902	4291
1903	4410
1904	4285
1905	4137
1906	3922
1907	4045
1908	3869
1909	3853
1910	3717
1911	3700
1912	3635
1913	3479
1914	3393
1915	3337
1916	3269
1917	3183
1918	3189
1919	2901
1920	2928
1921	2821
1922	2817
1923	2710
1924	2707
1925	2663
1926	2690
1927	2569
1928	2423
1929	2426
1930	2345
1931	2381
1932	2300
1933	2251
1934	2217
1935	2046
1936	2146
1937	2055
1938	2003
1939	2018
1940	1901
1941	1861
1942	1864
1943	1790
1944	1744
1945	1765
1946	1690
1947	1660
1948	1577
1949	1560
1950	1558
1951	1588
1952	1540
1953	1548
1954	1469
1955	1388
1956	1395
1957	1345
1958	1280
1959	1365
1960	1309
1961	1214
1962	1255
1963	1227
1964	1192
1965	1122
1966	1148
1967	1093
1968	1141
1969	1043
1970	1024
1971	1032
1972	1013
1973	988
1974	1023
1975	958
1976	930
1977	911
1978	904
1979	877
1980	858
1981	827
1982	858
1983	796
1984	788
1985	823
1986	793
1987	746
1988	739
1989	778
1990	744
1991	719
1992	691
1993	683
1994	682
[truncated: 8,005 more rows]
