# Supplementary material for: Data on pure tin by Positron Annihilation Lifetime Spectroscopy (PALS) acquired with a semi-analog/digital setup using DDRS4PALS
Source: Data Brief. 2018 Nov 28;22:16–29. doi: 10.1016/j.dib.2018.11.121 (PMC6293023; doi:10.1016/j.dib.2018.11.121)
Supplement: Supplementary file 2 — Supplementary material. [file mmc2.zip › mmc2/SD1/specSim_2500k_simu.dat]

#Lifetime: [Channel1 - Channel2]
#Fr Nov 2 22:51:37 2018
# Channel-Resolution: 5.0000ps
# Total Counts: 2503446[#]
channel	counts
0	8
1	5
2	6
3	7
4	6
5	3
6	5
7	6
8	6
9	6
10	6
11	9
12	1
13	5
14	4
15	8
16	13
17	5
18	8
19	5
20	5
21	5
22	11
23	5
24	7
25	9
26	7
27	7
28	4
29	11
30	4
31	6
32	1
33	9
34	6
35	4
36	5
37	8
38	9
39	5
40	5
41	2
42	8
43	5
44	6
45	7
46	2
47	11
48	6
49	4
50	5
51	17
52	3
53	7
54	7
55	5
56	7
57	9
58	9
59	7
60	8
61	5
62	8
63	5
64	8
65	7
66	6
67	5
68	7
69	5
70	5
71	5
72	10
73	4
74	5
75	4
76	7
77	5
78	5
79	8
80	4
81	5
82	4
83	7
84	7
85	8
86	7
87	6
88	4
89	0
90	6
91	4
92	6
93	4
94	8
95	6
96	9
97	4
98	4
99	8
100	6
101	8
102	11
103	11
104	3
105	5
106	8
107	6
108	5
109	7
110	6
111	2
112	9
113	6
114	5
115	5
116	4
117	9
118	3
119	10
120	5
121	5
122	5
123	6
124	7
125	4
126	5
127	4
128	3
129	5
130	6
131	4
132	6
133	5
134	5
135	7
136	2
137	8
138	7
139	6
140	4
141	5
142	2
143	6
144	12
145	8
146	5
147	8
148	9
149	9
150	5
151	7
152	7
153	2
154	4
155	8
156	4
157	5
158	8
159	2
160	6
161	5
162	2
163	4
164	6
165	3
166	3
167	6
168	5
169	9
170	0
171	4
172	5
173	6
174	6
175	5
176	8
177	1
178	4
179	9
180	3
181	6
182	5
183	4
184	10
185	10
186	8
187	6
188	4
189	6
190	7
191	6
192	9
193	9
194	7
195	7
196	8
197	6
198	2
199	6
200	4
201	4
202	7
203	4
204	5
205	12
206	7
207	5
208	5
209	5
210	2
211	8
212	2
213	9
214	6
215	3
216	7
217	7
218	7
219	12
220	8
221	5
222	7
223	6
224	6
225	7
226	6
227	8
228	9
229	13
230	5
231	4
232	6
233	9
234	7
235	10
236	7
237	10
238	2
239	8
240	8
241	3
242	4
243	9
244	6
245	11
246	4
247	7
248	3
249	8
250	7
251	5
252	5
253	7
254	10
255	5
256	4
257	6
258	6
259	5
260	9
261	4
262	7
263	10
264	6
265	9
266	4
267	7
268	8
269	5
270	2
271	6
272	8
273	6
274	7
275	6
276	9
277	10
278	12
279	5
280	5
281	8
282	5
283	4
284	5
285	5
286	6
287	7
288	8
289	2
290	6
291	3
292	4
293	5
294	7
295	11
296	11
297	7
298	10
299	6
300	4
301	7
302	3
303	7
304	4
305	7
306	9
307	11
308	5
309	4
310	4
311	5
312	14
313	8
314	4
315	8
316	10
317	7
318	8
319	6
320	11
321	5
322	2
323	4
324	11
325	9
326	2
327	4
328	3
329	8
330	5
331	6
332	4
333	13
334	3
335	6
336	1
337	6
338	4
339	7
340	8
341	1
342	9
343	7
344	6
345	4
346	6
347	7
348	11
349	6
350	6
351	3
352	4
353	4
354	5
355	7
356	7
357	5
358	3
359	4
360	6
361	4
362	9
363	6
364	8
365	4
366	7
367	11
368	8
369	2
370	6
371	11
372	5
373	6
374	4
375	4
376	8
377	8
378	6
379	8
380	3
381	7
382	9
383	9
384	5
385	6
386	3
387	5
388	6
389	6
390	5
391	1
392	6
393	3
394	11
395	7
396	11
397	6
398	6
399	3
400	8
401	4
402	10
403	6
404	4
405	4
406	4
407	5
408	5
409	5
410	4
411	10
412	7
413	5
414	4
415	4
416	5
417	4
418	6
419	7
420	7
421	6
422	6
423	10
424	8
425	5
426	6
427	9
428	9
429	9
430	1
431	6
432	5
433	7
434	2
435	11
436	12
437	5
438	4
439	7
440	3
441	6
442	3
443	3
444	4
445	8
446	7
447	6
448	2
449	9
450	8
451	7
452	10
453	6
454	1
455	5
456	5
457	7
458	10
459	7
460	5
461	6
462	6
463	9
464	6
465	6
466	7
467	6
468	3
469	12
470	10
471	7
472	6
473	5
474	8
475	7
476	6
477	8
478	7
479	1
480	7
481	5
482	11
483	5
484	8
485	4
486	8
487	10
488	5
489	7
490	2
491	6
492	8
493	7
494	5
495	4
496	4
497	8
498	5
499	9
500	6
501	5
502	4
503	5
504	6
505	15
506	10
507	7
508	10
509	15
510	5
511	9
512	6
513	6
514	6
515	2
516	4
517	1
518	5
519	6
520	6
521	7
522	2
523	6
524	6
525	9
526	4
527	6
528	4
529	3
530	10
531	4
532	6
533	6
534	7
535	7
536	2
537	4
538	4
539	4
540	6
541	3
542	6
543	5
544	4
545	9
546	6
547	8
548	5
549	3
550	4
551	0
552	5
553	10
554	4
555	7
556	5
557	6
558	9
559	5
560	10
561	7
562	6
563	0
564	3
565	13
566	2
567	4
568	3
569	4
570	8
571	14
572	3
573	4
574	5
575	10
576	4
577	8
578	3
579	6
580	13
581	6
582	3
583	6
584	8
585	5
586	5
587	9
588	3
589	5
590	5
591	5
592	4
593	6
594	4
595	5
596	6
597	3
598	6
599	6
600	6
601	6
602	5
603	7
604	6
605	6
606	10
607	5
608	6
609	6
610	9
611	9
612	10
613	4
614	5
615	7
616	8
617	6
618	7
619	7
620	5
621	7
622	6
623	8
624	11
625	5
626	6
627	2
628	4
629	3
630	8
631	7
632	6
633	4
634	5
635	4
636	3
637	5
638	3
639	4
640	6
641	8
642	8
643	8
644	3
645	2
646	5
647	8
648	8
649	12
650	4
651	12
652	7
653	5
654	6
655	5
656	7
657	5
658	7
659	8
660	4
661	13
662	11
663	6
664	10
665	7
666	6
667	5
668	3
669	12
670	5
671	3
672	10
673	13
674	8
675	10
676	6
677	6
678	8
679	3
680	6
681	5
682	3
683	6
684	3
685	4
686	6
687	7
688	3
689	7
690	5
691	5
692	3
693	4
694	6
695	5
696	6
697	3
698	7
699	13
700	6
701	2
702	5
703	4
704	4
705	2
706	9
707	10
708	6
709	8
710	3
711	6
712	4
713	3
714	10
715	7
716	4
717	6
718	7
719	5
720	6
721	5
722	8
723	4
724	4
725	6
726	6
727	6
728	10
729	5
730	8
731	5
732	4
733	4
734	5
735	6
736	5
737	9
738	5
739	4
740	4
741	8
742	11
743	2
744	2
745	5
746	6
747	2
748	8
749	10
750	5
751	3
752	6
753	11
754	15
755	7
756	5
757	4
758	4
759	7
760	10
761	1
762	3
763	5
764	8
765	4
766	7
767	7
768	6
769	5
770	8
771	11
772	6
773	4
774	6
775	10
776	7
777	2
778	6
779	4
780	5
781	5
782	5
783	7
784	8
785	7
786	9
787	4
788	10
789	7
790	8
791	5
792	7
793	4
794	6
795	6
796	5
797	5
798	8
799	7
800	6
801	12
802	11
803	9
804	8
805	6
806	6
807	5
808	8
809	5
810	5
811	6
812	12
813	5
814	7
815	8
816	4
817	6
818	9
819	9
820	0
821	4
822	6
823	6
824	7
825	7
826	8
827	8
828	11
829	4
830	6
831	9
832	8
833	7
834	8
835	11
836	4
837	8
838	9
839	6
840	5
841	8
842	6
843	8
844	4
845	4
846	8
847	7
848	5
849	4
850	8
851	7
852	6
853	10
854	5
855	4
856	10
857	6
858	3
859	7
860	5
861	5
862	6
863	4
864	1
865	10
866	3
867	6
868	4
869	12
870	1
871	6
872	4
873	4
874	6
875	5
876	7
877	6
878	6
879	7
880	6
881	4
882	9
883	3
884	5
885	8
886	6
887	10
888	4
889	8
890	10
891	3
892	9
893	7
894	6
895	8
896	8
897	3
898	7
899	5
900	4
901	3
902	4
903	8
904	8
905	14
906	6
907	2
908	6
909	2
910	8
911	4
912	5
913	5
914	5
915	6
916	6
917	6
918	7
919	6
920	5
921	8
922	7
923	6
924	7
925	6
926	6
927	8
928	3
929	11
930	7
931	5
932	6
933	10
934	7
935	5
936	6
937	2
938	3
939	1
940	10
941	7
942	4
943	6
944	5
945	7
946	3
947	9
948	4
949	8
950	8
951	9
952	6
953	9
954	4
955	9
956	6
957	6
958	8
959	5
960	7
961	4
962	9
963	8
964	7
965	7
966	2
967	1
968	4
969	3
970	5
971	8
972	6
973	3
974	7
975	8
976	6
977	5
978	4
979	7
980	6
981	10
982	9
983	4
984	4
985	4
986	8
987	5
988	7
989	10
990	8
991	8
992	10
993	4
994	1
995	7
996	4
997	4
998	3
999	4
1000	10
1001	5
1002	9
1003	3
1004	4
1005	7
1006	5
1007	9
1008	6
1009	5
1010	7
1011	3
1012	8
1013	5
1014	7
1015	9
1016	6
1017	13
1018	4
1019	6
1020	9
1021	8
1022	3
1023	9
1024	9
1025	6
1026	9
1027	2
1028	6
1029	7
1030	6
1031	5
1032	9
1033	3
1034	8
1035	10
1036	9
1037	8
1038	7
1039	9
1040	6
1041	10
1042	8
1043	6
1044	8
1045	2
1046	7
1047	3
1048	5
1049	3
1050	7
1051	8
1052	11
1053	4
1054	7
1055	5
1056	8
1057	3
1058	9
1059	3
1060	8
1061	6
1062	8
1063	4
1064	7
1065	5
1066	4
1067	5
1068	7
1069	6
1070	3
1071	4
1072	8
1073	5
1074	10
1075	2
1076	10
1077	5
1078	4
1079	7
1080	3
1081	6
1082	7
1083	3
1084	5
1085	6
1086	7
1087	4
1088	5
1089	4
1090	5
1091	7
1092	6
1093	6
1094	8
1095	7
1096	9
1097	3
1098	13
1099	7
1100	11
1101	7
1102	6
1103	7
1104	7
1105	10
1106	3
1107	6
1108	6
1109	3
1110	6
1111	5
1112	10
1113	6
1114	7
1115	10
1116	6
1117	7
1118	6
1119	8
1120	3
1121	6
1122	7
1123	6
1124	7
1125	6
1126	8
1127	7
1128	6
1129	7
1130	8
1131	5
1132	6
1133	3
1134	3
1135	6
1136	6
1137	8
1138	4
1139	7
1140	6
1141	4
1142	10
1143	3
1144	4
1145	6
1146	7
1147	2
1148	7
1149	7
1150	11
1151	4
1152	7
1153	7
1154	6
1155	5
1156	7
1157	10
1158	3
1159	3
1160	6
1161	5
1162	7
1163	3
1164	8
1165	4
1166	4
1167	5
1168	5
1169	4
1170	5
1171	4
1172	7
1173	5
1174	9
1175	7
1176	5
1177	4
1178	9
1179	6
1180	2
1181	8
1182	7
1183	9
1184	5
1185	5
1186	7
1187	6
1188	3
1189	11
1190	7
1191	3
1192	8
1193	6
1194	5
1195	4
1196	11
1197	6
1198	3
1199	9
1200	7
1201	6
1202	11
1203	5
1204	10
1205	5
1206	9
1207	7
1208	3
1209	5
1210	8
1211	10
1212	3
1213	1
1214	2
1215	6
1216	5
1217	5
1218	8
1219	2
1220	6
1221	1
1222	4
1223	6
1224	9
1225	5
1226	5
1227	10
1228	4
1229	2
1230	5
1231	8
1232	9
1233	6
1234	1
1235	7
1236	6
1237	10
1238	6
1239	7
1240	4
1241	4
1242	7
1243	5
1244	4
1245	7
1246	3
1247	4
1248	7
1249	3
1250	12
1251	4
1252	2
1253	8
1254	9
1255	4
1256	5
1257	6
1258	5
1259	4
1260	7
1261	8
1262	9
1263	4
1264	5
1265	10
1266	7
1267	7
1268	4
1269	5
1270	4
1271	5
1272	4
1273	6
1274	5
1275	2
1276	9
1277	4
1278	5
1279	6
1280	5
1281	3
1282	9
1283	6
1284	4
1285	4
1286	8
1287	5
1288	3
1289	3
1290	12
1291	7
1292	4
1293	5
1294	3
1295	5
1296	10
1297	5
1298	7
1299	4
1300	3
1301	9
1302	8
1303	5
1304	4
1305	7
1306	6
1307	6
1308	9
1309	5
1310	11
1311	2
1312	7
1313	15
1314	6
1315	5
1316	7
1317	6
1318	2
1319	5
1320	4
1321	7
1322	5
1323	5
1324	7
1325	9
1326	10
1327	4
1328	7
1329	3
1330	6
1331	3
1332	8
1333	6
1334	9
1335	4
1336	10
1337	6
1338	2
1339	6
1340	6
1341	6
1342	2
1343	3
1344	4
1345	6
1346	2
1347	6
1348	8
1349	6
1350	5
1351	4
1352	12
1353	4
1354	5
1355	8
1356	5
1357	5
1358	9
1359	9
1360	7
1361	2
1362	6
1363	7
1364	9
1365	3
1366	12
1367	3
1368	14
1369	11
1370	7
1371	6
1372	5
1373	5
1374	7
1375	10
1376	7
1377	4
1378	8
1379	4
1380	10
1381	5
1382	7
1383	4
1384	4
1385	3
1386	7
1387	7
1388	4
1389	8
1390	1
1391	5
1392	6
1393	2
1394	3
1395	4
1396	6
1397	5
1398	3
1399	6
1400	6
1401	7
1402	7
1403	3
1404	10
1405	7
1406	8
1407	5
1408	3
1409	6
1410	4
1411	6
1412	8
1413	8
1414	4
1415	6
1416	9
1417	4
1418	7
1419	8
1420	5
1421	6
1422	7
1423	7
1424	6
1425	8
1426	9
1427	3
1428	10
1429	3
1430	5
1431	6
1432	9
1433	7
1434	5
1435	5
1436	9
1437	4
1438	11
1439	10
1440	8
1441	9
1442	8
1443	8
1444	8
1445	5
1446	10
1447	9
1448	8
1449	7
1450	3
1451	4
1452	11
1453	4
1454	6
1455	7
1456	5
1457	8
1458	0
1459	8
1460	11
1461	5
1462	8
1463	3
1464	4
1465	11
1466	10
1467	11
1468	6
1469	4
1470	5
1471	3
1472	9
1473	2
1474	3
1475	4
1476	3
1477	6
1478	5
1479	2
1480	6
1481	4
1482	4
1483	3
1484	7
1485	4
1486	3
1487	6
1488	4
1489	6
1490	7
1491	7
1492	7
1493	6
1494	3
1495	7
1496	7
1497	7
1498	8
1499	4
1500	7
1501	7
1502	7
1503	12
1504	4
1505	6
1506	8
1507	4
1508	5
1509	7
1510	5
1511	7
1512	5
1513	6
1514	5
1515	10
1516	6
1517	7
1518	4
1519	7
1520	6
1521	7
1522	6
1523	10
1524	5
1525	6
1526	2
1527	8
1528	10
1529	5
1530	8
1531	6
1532	7
1533	4
1534	5
1535	7
1536	11
1537	2
1538	7
1539	13
1540	6
1541	8
1542	8
1543	5
1544	10
1545	8
1546	3
1547	7
1548	4
1549	5
1550	9
1551	7
1552	7
1553	8
1554	8
1555	11
1556	6
1557	6
1558	11
1559	7
1560	7
1561	10
1562	6
1563	7
1564	3
1565	6
1566	2
1567	7
1568	9
1569	4
1570	7
1571	9
1572	5
1573	9
1574	5
1575	2
1576	3
1577	3
1578	6
1579	8
1580	9
1581	5
1582	10
1583	6
1584	4
1585	3
1586	16
1587	5
1588	4
1589	9
1590	6
1591	9
1592	3
1593	4
1594	8
1595	5
1596	1
1597	7
1598	2
1599	9
1600	6
1601	9
1602	7
1603	11
1604	5
1605	5
1606	8
1607	4
1608	5
1609	4
1610	4
1611	7
1612	6
1613	6
1614	8
1615	6
1616	7
1617	9
1618	3
1619	3
1620	8
1621	3
1622	7
1623	8
1624	6
1625	10
1626	8
1627	7
1628	5
1629	6
1630	11
1631	9
1632	5
1633	6
1634	3
1635	10
1636	6
1637	5
1638	10
1639	7
1640	3
1641	3
1642	4
1643	4
1644	6
1645	9
1646	10
1647	13
1648	0
1649	8
1650	5
1651	7
1652	4
1653	7
1654	8
1655	1
1656	5
1657	4
1658	4
1659	7
1660	5
1661	6
1662	11
1663	6
1664	13
1665	2
1666	6
1667	11
1668	7
1669	7
1670	6
1671	5
1672	12
1673	8
1674	7
1675	7
1676	7
1677	7
1678	9
1679	7
1680	5
1681	6
1682	4
1683	4
1684	8
1685	4
1686	7
1687	10
1688	5
1689	3
1690	13
1691	4
1692	9
1693	7
1694	9
1695	6
1696	4
1697	4
1698	4
1699	2
1700	10
1701	2
1702	8
1703	8
1704	8
1705	6
1706	4
1707	4
1708	6
1709	4
1710	7
1711	5
1712	5
1713	8
1714	6
1715	9
1716	2
1717	7
1718	7
1719	9
1720	8
1721	5
1722	4
1723	8
1724	10
1725	3
1726	6
1727	5
1728	10
1729	10
1730	5
1731	11
1732	4
1733	6
1734	11
1735	6
1736	18
1737	24
1738	14
1739	22
1740	26
1741	24
1742	44
1743	34
1744	50
1745	52
1746	45
1747	89
1748	100
1749	112
1750	118
1751	150
1752	173
1753	216
1754	214
1755	276
1756	325
1757	403
1758	470
1759	577
1760	593
1761	696
1762	849
1763	986
1764	1069
1765	1263
1766	1397
1767	1715
1768	1898
1769	2067
1770	2358
1771	2718
1772	2945
1773	3359
1774	3623
1775	4067
1776	4490
1777	4857
1778	5444
1779	5910
1780	6544
1781	7041
1782	7885
1783	8450
1784	9029
1785	9738
1786	10564
1787	11098
1788	11959
1789	12585
1790	13567
1791	14479
1792	15198
1793	16130
1794	16842
1795	17520
1796	18427
1797	18987
1798	19996
1799	21058
1800	21603
1801	22046
1802	23220
1803	23531
1804	24752
1805	25232
1806	25854
1807	26708
1808	27062
1809	27608
1810	27886
1811	28152
1812	28783
1813	29193
1814	29016
1815	29703
1816	29738
1817	29593
1818	30033
1819	29394
1820	29820
1821	29802
1822	29686
1823	29106
1824	29246
1825	28759
1826	28483
1827	28623
1828	27816
1829	27695
1830	26859
1831	26843
1832	26204
1833	25841
1834	25100
1835	24510
1836	24365
1837	23879
1838	23505
1839	23007
1840	22449
1841	22165
1842	21595
1843	21058
1844	20406
1845	20110
1846	20082
1847	19502
1848	18768
1849	18578
1850	18175
1851	17727
1852	17138
1853	16649
1854	16779
1855	16202
1856	15997
1857	15545
1858	14925
1859	14752
1860	14333
1861	14130
1862	13825
1863	13502
1864	13388
1865	12710
1866	12421
1867	12275
1868	12033
1869	11699
1870	11634
1871	11165
1872	10886
1873	10671
1874	10206
1875	10071
1876	9885
1877	9647
1878	9549
1879	9212
1880	8986
1881	8848
1882	8783
1883	8523
1884	8130
1885	7953
1886	7747
1887	7652
1888	7563
1889	7375
1890	7323
1891	7164
1892	6808
1893	6757
1894	6561
1895	6592
1896	6348
1897	6218
1898	6040
1899	5843
1900	5756
1901	5738
1902	5425
1903	5457
1904	5300
1905	5151
1906	4883
1907	5022
1908	4774
1909	4816
1910	4600
1911	4582
1912	4481
1913	4320
1914	4255
1915	4104
1916	4076
1917	3978
1918	3978
1919	3683
1920	3643
1921	3548
1922	3508
1923	3389
1924	3385
1925	3288
1926	3324
1927	3186
1928	2980
1929	3053
1930	2886
1931	2952
1932	2854
1933	2746
1934	2758
1935	2591
1936	2609
1937	2532
1938	2452
1939	2529
1940	2357
1941	2344
1942	2331
1943	2218
1944	2173
1945	2163
1946	2089
1947	2041
1948	1982
1949	1955
1950	1918
1951	1956
1952	1908
1953	1920
1954	1792
1955	1703
1956	1723
1957	1709
1958	1598
1959	1685
1960	1619
1961	1540
1962	1536
1963	1535
1964	1488
1965	1417
1966	1431
1967	1362
1968	1401
1969	1280
1970	1290
1971	1289
1972	1292
1973	1232
1974	1260
1975	1181
1976	1193
1977	1144
1978	1139
1979	1095
1980	1055
1981	1027
1982	1069
1983	988
1984	976
1985	1024
1986	960
1987	935
1988	936
1989	961
1990	931
1991	889
1992	872
1993	868
1994	852
[truncated: 8,005 more rows]
