# Supplementary material for: Data on pure tin by Positron Annihilation Lifetime Spectroscopy (PALS) acquired with a semi-analog/digital setup using DDRS4PALS
Source: Data Brief. 2018 Nov 28;22:16–29. doi: 10.1016/j.dib.2018.11.121 (PMC6293023; doi:10.1016/j.dib.2018.11.121)
Supplement: Supplementary file 2 — Supplementary material. [file mmc2.zip › mmc2/SD1/specSim_2800k_simu.dat]

#Lifetime: [Channel1 - Channel2]
#Fr Nov 2 22:57:11 2018
# Channel-Resolution: 5.0000ps
# Total Counts: 2802052[#]
channel	counts
0	10
1	5
2	6
3	8
4	6
5	3
6	6
7	6
8	6
9	7
10	7
11	11
12	4
13	6
14	4
15	8
16	13
17	6
18	12
19	5
20	5
21	5
22	11
23	6
24	7
25	10
26	8
27	7
28	6
29	13
30	4
31	8
32	1
33	9
34	6
35	4
36	7
37	8
38	9
39	6
40	6
41	3
42	10
43	5
44	7
45	7
46	2
47	11
48	7
49	4
50	5
51	17
52	4
53	8
54	8
55	5
56	7
57	9
58	10
59	8
60	11
61	5
62	8
63	5
64	8
65	8
66	6
67	7
68	7
69	6
70	5
71	7
72	11
73	5
74	6
75	4
76	8
77	6
78	6
79	8
80	5
81	7
82	5
83	7
84	8
85	8
86	9
87	7
88	5
89	0
90	6
91	6
92	6
93	5
94	9
95	9
96	9
97	6
98	4
99	8
100	7
101	11
102	13
103	11
104	4
105	7
106	9
107	7
108	6
109	8
110	7
111	3
112	11
113	7
114	7
115	6
116	5
117	9
118	3
119	12
120	8
121	7
122	5
123	6
124	8
125	6
126	6
127	5
128	3
129	6
130	7
131	5
132	7
133	5
134	5
135	7
136	3
137	8
138	9
139	6
140	5
141	6
142	2
143	7
144	12
145	8
146	5
147	9
148	9
149	11
150	5
151	8
152	7
153	2
154	4
155	8
156	4
157	5
158	8
159	3
160	7
161	5
162	2
163	5
164	7
165	4
166	3
167	6
168	5
169	9
170	0
171	4
172	6
173	6
174	6
175	5
176	10
177	2
178	4
179	11
180	4
181	7
182	6
183	7
184	10
185	10
186	10
187	6
188	4
189	6
190	9
191	8
192	9
193	9
194	7
195	7
196	8
197	6
198	4
199	7
200	6
201	6
202	7
203	4
204	5
205	14
206	9
207	6
208	7
209	6
210	3
211	9
212	2
213	9
214	6
215	5
216	8
217	7
218	10
219	14
220	9
221	6
222	7
223	8
224	7
225	7
226	7
227	10
228	10
229	13
230	5
231	4
232	7
233	10
234	8
235	10
236	7
237	11
238	3
239	8
240	10
241	3
242	4
243	11
244	7
245	11
246	6
247	8
248	3
249	9
250	7
251	7
252	7
253	8
254	11
255	5
256	5
257	6
258	6
259	5
260	13
261	4
262	7
263	10
264	7
265	11
266	4
267	9
268	10
269	6
270	3
271	6
272	8
273	8
274	9
275	7
276	10
277	10
278	12
279	5
280	5
281	8
282	7
283	7
284	6
285	5
286	6
287	7
288	8
289	2
290	7
291	5
292	5
293	6
294	8
295	11
296	12
297	7
298	11
299	6
300	4
301	8
302	7
303	9
304	5
305	8
306	9
307	13
308	6
309	7
310	4
311	5
312	16
313	9
314	4
315	9
316	12
317	8
318	9
319	8
320	11
321	5
322	3
323	5
324	11
325	9
326	2
327	5
328	3
329	8
330	5
331	7
332	4
333	14
334	3
335	6
336	2
337	6
338	4
339	8
340	8
341	1
342	10
343	8
344	7
345	5
346	6
347	9
348	12
349	7
350	6
351	3
352	4
353	5
354	5
355	9
356	8
357	6
358	3
359	5
360	8
361	5
362	9
363	9
364	8
365	5
366	7
367	12
368	8
369	3
370	7
371	11
372	7
373	6
374	4
375	5
376	8
377	8
378	6
379	8
380	5
381	7
382	9
383	10
384	6
385	6
386	3
387	9
388	6
389	7
390	5
391	1
392	6
393	6
394	11
395	8
396	12
397	6
398	6
399	3
400	8
401	5
402	12
403	6
404	5
405	5
406	4
407	5
408	6
409	6
410	4
411	13
412	8
413	6
414	4
415	6
416	5
417	5
418	6
419	8
420	8
421	6
422	6
423	10
424	9
425	5
426	6
427	9
428	11
429	10
430	1
431	6
432	6
433	7
434	3
435	11
436	13
437	5
438	4
439	7
440	3
441	7
442	3
443	3
444	4
445	8
446	7
447	7
448	2
449	11
450	10
451	8
452	10
453	6
454	3
455	7
456	6
457	9
458	10
459	8
460	6
461	7
462	7
463	10
464	7
465	8
466	7
467	6
468	3
469	12
470	10
471	8
472	8
473	5
474	8
475	8
476	7
477	8
478	9
479	1
480	7
481	5
482	11
483	5
484	8
485	4
486	8
487	10
488	6
489	7
490	2
491	6
492	8
493	8
494	5
495	5
496	4
497	9
498	7
499	9
500	8
501	6
502	4
503	5
504	7
505	15
506	12
507	8
508	12
509	16
510	5
511	9
512	7
513	7
514	7
515	3
516	5
517	2
518	7
519	7
520	6
521	8
522	3
523	6
524	6
525	9
526	5
527	6
528	5
529	4
530	10
531	4
532	7
533	9
534	8
535	8
536	3
537	5
538	5
539	5
540	6
541	5
542	6
543	8
544	4
545	12
546	7
547	10
548	5
549	3
550	4
551	1
552	7
553	11
554	4
555	7
556	5
557	6
558	9
559	6
560	10
561	8
562	6
563	0
564	4
565	13
566	2
567	4
568	3
569	5
570	8
571	14
572	6
573	6
574	5
575	10
576	5
577	8
578	5
579	7
580	13
581	6
582	4
583	6
584	9
585	6
586	6
587	10
588	3
589	5
590	6
591	6
592	5
593	6
594	4
595	6
596	6
597	3
598	8
599	6
600	8
601	6
602	7
603	7
604	6
605	6
606	10
607	7
608	6
609	8
610	10
611	9
612	10
613	4
614	5
615	7
616	8
617	7
618	8
619	8
620	6
621	7
622	6
623	8
624	11
625	6
626	7
627	4
628	4
629	3
630	9
631	7
632	6
633	5
634	5
635	5
636	4
637	5
638	3
639	6
640	7
641	9
642	8
643	10
644	4
645	3
646	6
647	9
648	8
649	12
650	6
651	13
652	8
653	5
654	9
655	7
656	7
657	5
658	9
659	9
660	7
661	13
662	13
663	6
664	11
665	7
666	9
667	5
668	7
669	14
670	6
671	3
672	11
673	13
674	9
675	10
676	8
677	6
678	8
679	3
680	6
681	5
682	3
683	8
684	3
685	5
686	8
687	9
688	4
689	9
690	5
691	5
692	3
693	4
694	7
695	5
696	8
697	3
698	7
699	14
700	8
701	2
702	5
703	4
704	4
705	2
706	9
707	12
708	8
709	8
710	6
711	6
712	6
713	3
714	10
715	7
716	4
717	6
718	7
719	7
720	8
721	7
722	9
723	4
724	4
725	6
726	7
727	8
728	11
729	6
730	8
731	5
732	4
733	5
734	5
735	7
736	7
737	10
738	5
739	4
740	5
741	8
742	13
743	3
744	5
745	5
746	8
747	3
748	9
749	10
750	6
751	3
752	7
753	11
754	15
755	9
756	6
757	5
758	5
759	8
760	10
761	2
762	5
763	7
764	8
765	5
766	8
767	8
768	6
769	5
770	8
771	12
772	8
773	4
774	6
775	11
776	9
777	2
778	6
779	4
780	6
781	7
782	8
783	8
784	8
785	8
786	11
787	5
788	10
789	7
790	8
791	5
792	8
793	4
794	7
795	7
796	7
797	5
798	8
799	8
800	7
801	12
802	11
803	10
804	9
805	7
806	6
807	7
808	10
809	6
810	7
811	6
812	12
813	5
814	8
815	8
816	6
817	8
818	9
819	11
820	0
821	4
822	6
823	7
824	8
825	7
826	10
827	10
828	12
829	4
830	7
831	9
832	8
833	8
834	8
835	12
836	7
837	8
838	9
839	6
840	6
841	8
842	8
843	9
844	5
845	4
846	8
847	8
848	6
849	4
850	8
851	8
852	6
853	11
854	5
855	4
856	13
857	7
858	4
859	7
860	6
861	6
862	7
863	5
864	3
865	10
866	3
867	6
868	4
869	12
870	1
871	6
872	5
873	5
874	7
875	6
876	7
877	6
878	7
879	8
880	6
881	4
882	9
883	4
884	5
885	8
886	6
887	10
888	5
889	9
890	11
891	3
892	10
893	7
894	6
895	8
896	8
897	4
898	7
899	6
900	4
901	4
902	5
903	9
904	9
905	14
906	8
907	2
908	6
909	2
910	10
911	4
912	6
913	5
914	5
915	8
916	7
917	7
918	7
919	6
920	6
921	9
922	7
923	7
924	7
925	6
926	6
927	8
928	3
929	12
930	8
931	5
932	7
933	11
934	8
935	8
936	9
937	4
938	4
939	2
940	11
941	9
942	4
943	6
944	7
945	8
946	4
947	10
948	5
949	8
950	10
951	10
952	6
953	9
954	4
955	10
956	6
957	7
958	8
959	7
960	9
961	4
962	9
963	8
964	8
965	7
966	3
967	1
968	4
969	4
970	6
971	9
972	8
973	5
974	8
975	8
976	7
977	5
978	4
979	10
980	7
981	12
982	9
983	6
984	4
985	4
986	8
987	5
988	8
989	10
990	9
991	8
992	11
993	5
994	2
995	9
996	4
997	6
998	3
999	4
1000	11
1001	6
1002	10
1003	4
1004	5
1005	9
1006	5
1007	9
1008	8
1009	5
1010	7
1011	5
1012	9
1013	6
1014	8
1015	9
1016	6
1017	13
1018	5
1019	7
1020	12
1021	9
1022	3
1023	12
1024	9
1025	6
1026	10
1027	2
1028	6
1029	9
1030	8
1031	5
1032	9
1033	4
1034	8
1035	13
1036	9
1037	9
1038	9
1039	10
1040	6
1041	10
1042	8
1043	7
1044	8
1045	4
1046	7
1047	5
1048	6
1049	4
1050	8
1051	9
1052	12
1053	4
1054	7
1055	5
1056	8
1057	4
1058	9
1059	4
1060	9
1061	6
1062	11
1063	4
1064	9
1065	5
1066	4
1067	6
1068	8
1069	6
1070	4
1071	5
1072	8
1073	7
1074	10
1075	3
1076	10
1077	5
1078	4
1079	7
1080	3
1081	6
1082	7
1083	4
1084	5
1085	6
1086	7
1087	5
1088	5
1089	4
1090	5
1091	11
1092	6
1093	8
1094	8
1095	7
1096	10
1097	4
1098	14
1099	12
1100	11
1101	7
1102	7
1103	7
1104	8
1105	10
1106	5
1107	6
1108	6
1109	3
1110	6
1111	8
1112	10
1113	6
1114	8
1115	10
1116	6
1117	8
1118	6
1119	8
1120	6
1121	6
1122	9
1123	7
1124	8
1125	6
1126	8
1127	8
1128	6
1129	8
1130	8
1131	5
1132	7
1133	3
1134	5
1135	8
1136	8
1137	11
1138	5
1139	9
1140	7
1141	6
1142	12
1143	4
1144	5
1145	6
1146	9
1147	4
1148	7
1149	7
1150	12
1151	4
1152	7
1153	9
1154	7
1155	5
1156	8
1157	11
1158	3
1159	3
1160	6
1161	5
1162	8
1163	3
1164	9
1165	4
1166	5
1167	6
1168	5
1169	4
1170	7
1171	4
1172	7
1173	8
1174	10
1175	7
1176	5
1177	4
1178	10
1179	8
1180	4
1181	8
1182	7
1183	10
1184	5
1185	5
1186	7
1187	7
1188	5
1189	11
1190	7
1191	3
1192	10
1193	6
1194	7
1195	5
1196	12
1197	8
1198	3
1199	9
1200	9
1201	6
1202	11
1203	5
1204	11
1205	5
1206	9
1207	8
1208	3
1209	6
1210	9
1211	10
1212	3
1213	2
1214	2
1215	6
1216	5
1217	6
1218	8
1219	2
1220	6
1221	1
1222	6
1223	6
1224	9
1225	7
1226	5
1227	11
1228	5
1229	2
1230	6
1231	9
1232	12
1233	6
1234	1
1235	7
1236	8
1237	10
1238	6
1239	8
1240	4
1241	6
1242	7
1243	5
1244	5
1245	8
1246	3
1247	6
1248	7
1249	3
1250	12
1251	4
1252	2
1253	8
1254	9
1255	4
1256	5
1257	7
1258	6
1259	4
1260	9
1261	10
1262	9
1263	6
1264	7
1265	12
1266	7
1267	7
1268	5
1269	8
1270	4
1271	6
1272	4
1273	6
1274	7
1275	3
1276	9
1277	5
1278	6
1279	6
1280	7
1281	3
1282	10
1283	8
1284	5
1285	4
1286	8
1287	5
1288	3
1289	4
1290	14
1291	8
1292	5
1293	6
1294	3
1295	5
1296	10
1297	5
1298	8
1299	5
1300	3
1301	9
1302	11
1303	5
1304	4
1305	7
1306	7
1307	6
1308	10
1309	6
1310	13
1311	3
1312	7
1313	18
1314	7
1315	5
1316	7
1317	7
1318	2
1319	5
1320	5
1321	7
1322	6
1323	5
1324	7
1325	9
1326	10
1327	5
1328	7
1329	3
1330	6
1331	5
1332	8
1333	8
1334	10
1335	6
1336	10
1337	6
1338	2
1339	7
1340	9
1341	6
1342	2
1343	3
1344	4
1345	7
1346	5
1347	6
1348	10
1349	7
1350	6
1351	4
1352	13
1353	6
1354	5
1355	10
1356	6
1357	7
1358	9
1359	12
1360	7
1361	2
1362	6
1363	9
1364	11
1365	3
1366	12
1367	5
1368	14
1369	12
1370	8
1371	8
1372	5
1373	6
1374	7
1375	11
1376	7
1377	6
1378	8
1379	4
1380	10
1381	6
1382	7
1383	5
1384	6
1385	4
1386	7
1387	7
1388	5
1389	9
1390	2
1391	5
1392	7
1393	2
1394	4
1395	4
1396	6
1397	6
1398	4
1399	6
1400	8
1401	9
1402	8
1403	4
1404	10
1405	7
1406	8
1407	5
1408	6
1409	6
1410	4
1411	6
1412	8
1413	8
1414	6
1415	7
1416	9
1417	6
1418	7
1419	13
1420	5
1421	6
1422	8
1423	8
1424	6
1425	10
1426	10
1427	4
1428	11
1429	5
1430	5
1431	6
1432	10
1433	8
1434	5
1435	5
1436	10
1437	5
1438	13
1439	11
1440	9
1441	9
1442	9
1443	10
1444	8
1445	5
1446	11
1447	10
1448	8
1449	9
1450	6
1451	6
1452	12
1453	6
1454	7
1455	7
1456	5
1457	8
1458	1
1459	9
1460	12
1461	5
1462	9
1463	6
1464	4
1465	11
1466	11
1467	11
1468	6
1469	4
1470	5
1471	4
1472	9
1473	2
1474	7
1475	4
1476	3
1477	7
1478	5
1479	2
1480	6
1481	4
1482	5
1483	4
1484	9
1485	6
1486	3
1487	7
1488	6
1489	6
1490	7
1491	7
1492	8
1493	6
1494	3
1495	9
1496	7
1497	8
1498	9
1499	5
1500	7
1501	7
1502	9
1503	14
1504	6
1505	6
1506	10
1507	4
1508	5
1509	8
1510	5
1511	8
1512	5
1513	6
1514	5
1515	10
1516	7
1517	7
1518	4
1519	7
1520	6
1521	9
1522	7
1523	11
1524	6
1525	8
1526	2
1527	10
1528	11
1529	6
1530	9
1531	6
1532	7
1533	4
1534	5
1535	7
1536	12
1537	2
1538	8
1539	15
1540	6
1541	9
1542	9
1543	6
1544	10
1545	8
1546	4
1547	8
1548	6
1549	5
1550	10
1551	9
1552	9
1553	9
1554	8
1555	11
1556	8
1557	7
1558	13
1559	9
1560	9
1561	11
1562	7
1563	7
1564	4
1565	7
1566	2
1567	7
1568	11
1569	4
1570	7
1571	9
1572	5
1573	9
1574	6
1575	2
1576	5
1577	4
1578	6
1579	11
1580	9
1581	5
1582	10
1583	6
1584	5
1585	3
1586	17
1587	5
1588	5
1589	9
1590	6
1591	9
1592	3
1593	4
1594	8
1595	5
1596	1
1597	7
1598	3
1599	10
1600	8
1601	11
1602	7
1603	14
1604	5
1605	6
1606	10
1607	4
1608	5
1609	5
1610	4
1611	7
1612	6
1613	7
1614	8
1615	7
1616	7
1617	9
1618	3
1619	4
1620	8
1621	3
1622	9
1623	8
1624	6
1625	10
1626	9
1627	8
1628	7
1629	7
1630	12
1631	10
1632	5
1633	6
1634	4
1635	11
1636	7
1637	5
1638	10
1639	7
1640	3
1641	3
1642	4
1643	5
1644	6
1645	9
1646	11
1647	13
1648	4
1649	9
1650	6
1651	8
1652	4
1653	7
1654	8
1655	2
1656	8
1657	4
1658	6
1659	7
1660	5
1661	8
1662	11
1663	6
1664	13
1665	2
1666	6
1667	11
1668	11
1669	8
1670	10
1671	5
1672	14
1673	9
1674	9
1675	8
1676	8
1677	7
1678	9
1679	7
1680	5
1681	7
1682	7
1683	4
1684	8
1685	5
1686	9
1687	10
1688	6
1689	3
1690	13
1691	4
1692	9
1693	8
1694	13
1695	8
1696	5
1697	6
1698	4
1699	3
1700	10
1701	3
1702	8
1703	9
1704	8
1705	6
1706	4
1707	4
1708	7
1709	4
1710	7
1711	6
1712	5
1713	9
1714	7
1715	11
1716	3
1717	8
1718	9
1719	10
1720	9
1721	5
1722	6
1723	8
1724	11
1725	3
1726	7
1727	5
1728	11
1729	11
1730	5
1731	11
1732	4
1733	8
1734	12
1735	9
1736	19
1737	27
1738	14
1739	24
1740	28
1741	27
1742	50
1743	39
1744	60
1745	60
1746	53
1747	104
1748	111
1749	121
1750	133
1751	162
1752	199
1753	239
1754	249
1755	315
1756	367
1757	448
1758	520
1759	653
1760	657
1761	778
1762	945
1763	1102
1764	1223
1765	1415
1766	1568
1767	1905
1768	2125
1769	2319
1770	2608
1771	3049
1772	3266
1773	3774
1774	4025
1775	4555
1776	5029
1777	5493
1778	6111
1779	6617
1780	7328
1781	7879
1782	8760
1783	9432
1784	10095
1785	10900
1786	11820
1787	12425
1788	13394
1789	14109
1790	15190
1791	16151
1792	16966
1793	17982
1794	18826
1795	19483
1796	20540
1797	21270
1798	22353
1799	23575
1800	24219
1801	24763
1802	25956
1803	26354
1804	27665
1805	28250
1806	28989
1807	29856
1808	30462
1809	30825
1810	31153
1811	31463
1812	32296
1813	32719
1814	32469
1815	33247
1816	33416
1817	33162
1818	33632
1819	33027
1820	33386
1821	33245
1822	33080
1823	32601
1824	32639
1825	32203
1826	31819
1827	31991
1828	31194
1829	31039
1830	30199
1831	30067
1832	29265
1833	28959
1834	28234
1835	27401
1836	27278
1837	26815
1838	26288
1839	25801
1840	25100
1841	24782
1842	24088
1843	23612
1844	22864
1845	22610
1846	22442
1847	21883
1848	21038
1849	20806
1850	20305
1851	19853
1852	19190
1853	18693
1854	18685
1855	18128
1856	17887
1857	17363
1858	16732
1859	16579
1860	16010
1861	15789
1862	15486
1863	15096
1864	14895
1865	14305
1866	13927
1867	13790
1868	13414
1869	13048
1870	13028
1871	12494
1872	12232
1873	11919
1874	11448
1875	11269
1876	11032
1877	10811
1878	10682
1879	10301
1880	10076
1881	9895
1882	9767
1883	9529
1884	9143
1885	8937
1886	8648
1887	8566
1888	8523
1889	8294
1890	8179
1891	7936
1892	7657
1893	7604
1894	7268
1895	7346
1896	7077
1897	6979
1898	6746
1899	6575
1900	6427
1901	6425
1902	6031
1903	6115
1904	5937
1905	5769
1906	5468
1907	5576
1908	5361
1909	5412
1910	5142
1911	5125
1912	5032
1913	4814
1914	4748
1915	4561
1916	4553
1917	4452
1918	4417
1919	4130
1920	4075
1921	3959
1922	3966
1923	3790
1924	3780
1925	3672
1926	3739
1927	3531
1928	3351
1929	3436
1930	3224
1931	3322
1932	3210
1933	3079
1934	3061
1935	2930
1936	2956
1937	2840
1938	2750
1939	2821
1940	2654
1941	2630
1942	2614
1943	2507
1944	2447
1945	2427
1946	2343
1947	2295
1948	2222
1949	2197
1950	2149
1951	2161
1952	2139
1953	2136
1954	1986
1955	1920
1956	1910
1957	1889
1958	1782
1959	1881
1960	1793
1961	1724
1962	1725
1963	1704
1964	1673
1965	1596
1966	1619
1967	1546
1968	1571
1969	1432
1970	1451
1971	1426
1972	1449
1973	1390
1974	1400
1975	1320
1976	1330
1977	1296
1978	1293
1979	1211
1980	1191
1981	1158
1982	1194
1983	1122
1984	1105
1985	1149
1986	1066
1987	1061
1988	1047
1989	1080
1990	1054
1991	986
1992	947
1993	964
1994	970
[truncated: 8,005 more rows]
