# Supplementary material for: Data on pure tin by Positron Annihilation Lifetime Spectroscopy (PALS) acquired with a semi-analog/digital setup using DDRS4PALS
Source: Data Brief. 2018 Nov 28;22:16–29. doi: 10.1016/j.dib.2018.11.121 (PMC6293023; doi:10.1016/j.dib.2018.11.121)
Supplement: Supplementary file 2 — Supplementary material. [file mmc2.zip › mmc2/SD1/specSim_500k_simu.dat]

#Lifetime: [Channel1 - Channel2]
#Fr Nov 2 22:15:12 2018
# Channel-Resolution: 5.0000ps
# Total Counts: 506459[#]
channel	counts
0	3
1	1
2	1
3	2
4	1
5	0
6	1
7	0
8	2
9	2
10	1
11	1
12	0
13	1
14	1
15	0
16	1
17	0
18	1
19	0
20	2
21	1
22	3
23	1
24	1
25	3
26	1
27	1
28	0
29	7
30	2
31	1
32	1
33	1
34	2
35	0
36	2
37	4
38	2
39	0
40	0
41	0
42	2
43	0
44	2
45	1
46	1
47	1
48	1
49	0
50	0
51	7
52	1
53	2
54	2
55	2
56	3
57	2
58	3
59	2
60	2
61	1
62	2
63	1
64	4
65	0
66	4
67	1
68	1
69	1
70	2
71	0
72	2
73	2
74	3
75	0
76	1
77	1
78	2
79	2
80	0
81	0
82	0
83	2
84	2
85	4
86	0
87	2
88	3
89	0
90	1
91	2
92	1
93	2
94	0
95	3
96	0
97	2
98	0
99	1
100	1
101	1
102	4
103	0
104	1
105	1
106	2
107	0
108	2
109	1
110	1
111	0
112	2
113	1
114	3
115	1
116	1
117	3
118	0
119	5
120	1
121	1
122	0
123	1
124	2
125	1
126	1
127	2
128	1
129	0
130	3
131	0
132	1
133	0
134	1
135	2
136	0
137	1
138	4
139	1
140	0
141	2
142	0
143	1
144	2
145	1
146	1
147	4
148	3
149	2
150	1
151	1
152	1
153	1
154	1
155	3
156	2
157	0
158	2
159	0
160	2
161	1
162	2
163	0
164	0
165	2
166	0
167	1
168	0
169	3
170	0
171	1
172	0
173	1
174	0
175	1
176	2
177	1
178	0
179	1
180	0
181	2
182	0
183	1
184	2
185	0
186	1
187	1
188	1
189	0
190	1
191	1
192	0
193	2
194	2
195	0
196	0
197	3
198	0
199	1
200	0
201	2
202	0
203	1
204	0
205	0
206	1
207	0
208	2
209	2
210	1
211	3
212	0
213	1
214	1
215	2
216	2
217	3
218	2
219	7
220	1
221	0
222	1
223	0
224	0
225	1
226	1
227	1
228	1
229	1
230	3
231	1
232	1
233	1
234	1
235	2
236	1
237	3
238	0
239	2
240	2
241	2
242	1
243	2
244	2
245	0
246	1
247	1
248	1
249	1
250	1
251	2
252	1
253	2
254	3
255	1
256	0
257	1
258	2
259	2
260	1
261	0
262	1
263	3
264	0
265	1
266	0
267	3
268	2
269	0
270	1
271	1
272	0
273	2
274	0
275	0
276	4
277	4
278	1
279	0
280	0
281	0
282	1
283	2
284	1
285	1
286	1
287	3
288	1
289	0
290	2
291	0
292	0
293	2
294	1
295	4
296	4
297	1
298	2
299	0
300	3
301	0
302	0
303	1
304	0
305	0
306	4
307	1
308	0
309	1
310	2
311	0
312	2
313	3
314	0
315	1
316	2
317	3
318	1
319	1
320	4
321	2
322	1
323	1
324	3
325	3
326	0
327	2
328	0
329	3
330	1
331	0
332	0
333	4
334	0
335	4
336	0
337	3
338	0
339	2
340	1
341	0
342	3
343	3
344	1
345	1
346	1
347	1
348	2
349	1
350	1
351	1
352	2
353	2
354	1
355	2
356	1
357	1
358	2
359	1
360	0
361	0
362	1
363	1
364	4
365	1
366	0
367	2
368	0
369	0
370	1
371	2
372	0
373	3
374	1
375	1
376	0
377	1
378	0
379	1
380	0
381	1
382	2
383	2
384	2
385	1
386	0
387	2
388	3
389	0
390	2
391	0
392	2
393	0
394	0
395	0
396	0
397	2
398	1
399	0
400	1
401	2
402	2
403	1
404	1
405	2
406	1
407	2
408	0
409	1
410	1
411	1
412	3
413	2
414	3
415	3
416	2
417	0
418	0
419	2
420	1
421	0
422	1
423	0
424	1
425	1
426	3
427	2
428	3
429	0
430	0
431	1
432	0
433	2
434	0
435	1
436	1
437	0
438	0
439	1
440	0
441	1
442	1
443	1
444	2
445	2
446	3
447	3
448	1
449	1
450	2
451	3
452	4
453	2
454	1
455	1
456	0
457	2
458	1
459	1
460	0
461	1
462	0
463	2
464	0
465	3
466	0
467	1
468	1
469	3
470	0
471	1
472	0
473	1
474	1
475	3
476	0
477	2
478	0
479	0
480	0
481	1
482	3
483	2
484	1
485	0
486	2
487	0
488	1
489	0
490	0
491	2
492	1
493	1
494	3
495	0
496	0
497	2
498	1
499	1
500	2
501	2
502	3
503	1
504	1
505	2
506	3
507	1
508	4
509	2
510	0
511	2
512	1
513	1
514	2
515	2
516	1
517	1
518	1
519	1
520	1
521	2
522	1
523	3
524	2
525	1
526	3
527	1
528	1
529	0
530	2
531	0
532	1
533	0
534	1
535	0
536	1
537	2
538	0
539	0
540	2
541	0
542	2
543	1
544	2
545	0
546	2
547	2
548	0
549	1
550	0
551	0
552	1
553	2
554	0
555	0
556	1
557	3
558	3
559	0
560	2
561	2
562	1
563	0
564	0
565	1
566	1
567	1
568	0
569	1
570	2
571	2
572	1
573	2
574	0
575	1
576	1
577	2
578	1
579	1
580	3
581	0
582	0
583	2
584	1
585	0
586	2
587	1
588	0
589	1
590	1
591	1
592	1
593	0
594	0
595	0
596	1
597	0
598	3
599	1
600	1
601	0
602	1
603	1
604	1
605	0
606	2
607	1
608	2
609	1
610	1
611	2
612	2
613	0
614	1
615	1
616	3
617	1
618	1
619	3
620	1
621	3
622	0
623	0
624	2
625	2
626	1
627	1
628	1
629	1
630	1
631	2
632	1
633	0
634	0
635	0
636	0
637	1
638	0
639	0
640	3
641	3
642	1
643	1
644	2
645	0
646	3
647	2
648	0
649	1
650	2
651	4
652	0
653	0
654	0
655	1
656	0
657	1
658	1
659	1
660	1
661	3
662	2
663	0
664	1
665	2
666	4
667	0
668	0
669	3
670	3
671	1
672	1
673	1
674	3
675	1
676	4
677	2
678	2
679	1
680	1
681	1
682	0
683	0
684	1
685	2
686	0
687	1
688	2
689	2
690	1
691	0
692	0
693	0
694	1
695	2
696	2
697	0
698	0
699	5
700	0
701	0
702	1
703	0
704	0
705	2
706	0
707	3
708	1
709	1
710	2
711	2
712	2
713	0
714	3
715	0
716	2
717	2
718	0
719	0
720	1
721	0
722	2
723	1
724	0
725	1
726	0
727	0
728	1
729	0
730	1
731	1
732	1
733	1
734	1
735	0
736	1
737	2
738	0
739	2
740	0
741	2
742	3
743	0
744	0
745	1
746	1
747	0
748	0
749	2
750	1
751	0
752	0
753	1
754	3
755	1
756	1
757	0
758	2
759	1
760	3
761	0
762	0
763	0
764	1
765	1
766	2
767	3
768	2
769	0
770	1
771	4
772	1
773	0
774	2
775	3
776	2
777	0
778	0
779	0
780	0
781	1
782	1
783	2
784	0
785	1
786	6
787	0
788	0
789	2
790	3
791	0
792	0
793	2
794	1
795	2
796	1
797	0
798	2
799	1
800	1
801	3
802	2
803	1
804	2
805	0
806	3
807	1
808	3
809	0
810	2
811	1
812	3
813	1
814	2
815	5
816	1
817	1
818	2
819	2
820	0
821	0
822	1
823	2
824	1
825	2
826	2
827	2
828	4
829	0
830	1
831	3
832	5
833	1
834	1
835	2
836	0
837	3
838	4
839	1
840	1
841	3
842	3
843	2
844	0
845	2
846	1
847	2
848	2
849	1
850	1
851	3
852	1
853	3
854	0
855	2
856	4
857	1
858	0
859	0
860	1
861	0
862	1
863	0
864	0
865	3
866	0
867	0
868	1
869	5
870	0
871	2
872	1
873	1
874	1
875	1
876	1
877	2
878	0
879	1
880	1
881	1
882	3
883	0
884	1
885	2
886	2
887	1
888	2
889	2
890	0
891	1
892	3
893	1
894	1
895	0
896	0
897	1
898	1
899	2
900	0
901	0
902	1
903	3
904	1
905	1
906	2
907	1
908	2
909	0
910	1
911	0
912	1
913	1
914	1
915	2
916	2
917	1
918	3
919	0
920	0
921	1
922	2
923	2
924	2
925	3
926	1
927	0
928	1
929	5
930	2
931	0
932	0
933	3
934	3
935	1
936	0
937	0
938	1
939	1
940	1
941	3
942	2
943	1
944	0
945	2
946	1
947	3
948	2
949	1
950	0
951	0
952	4
953	2
954	1
955	0
956	2
957	1
958	1
959	1
960	1
961	1
962	0
963	2
964	0
965	1
966	1
967	1
968	2
969	1
970	1
971	3
972	0
973	1
974	1
975	3
976	0
977	2
978	0
979	0
980	1
981	0
982	1
983	0
984	0
985	0
986	1
987	2
988	0
989	1
990	3
991	2
992	0
993	0
994	0
995	1
996	1
997	1
998	0
999	1
1000	1
1001	1
1002	2
1003	1
1004	0
1005	2
1006	1
1007	1
1008	2
1009	0
1010	2
1011	0
1012	2
1013	1
1014	3
1015	2
1016	1
1017	6
1018	1
1019	2
1020	0
1021	1
1022	0
1023	1
1024	1
1025	2
1026	3
1027	1
1028	2
1029	1
1030	1
1031	2
1032	1
1033	0
1034	1
1035	4
1036	1
1037	3
1038	2
1039	2
1040	2
1041	2
1042	3
1043	4
1044	2
1045	0
1046	0
1047	1
1048	1
1049	2
1050	0
1051	3
1052	2
1053	0
1054	1
1055	1
1056	1
1057	1
1058	1
1059	0
1060	2
1061	1
1062	1
1063	0
1064	1
1065	1
1066	0
1067	2
1068	1
1069	0
1070	0
1071	0
1072	1
1073	1
1074	2
1075	0
1076	2
1077	0
1078	0
1079	3
1080	1
1081	2
1082	2
1083	0
1084	3
1085	3
1086	3
1087	1
1088	0
1089	1
1090	0
1091	3
1092	0
1093	2
1094	2
1095	2
1096	3
1097	1
1098	4
1099	1
1100	2
1101	0
1102	3
1103	0
1104	3
1105	3
1106	0
1107	0
1108	0
1109	0
1110	1
1111	2
1112	1
1113	0
1114	0
1115	0
1116	0
1117	1
1118	0
1119	2
1120	1
1121	1
1122	2
1123	0
1124	0
1125	0
1126	1
1127	2
1128	0
1129	1
1130	1
1131	2
1132	2
1133	0
1134	1
1135	1
1136	2
1137	2
1138	0
1139	2
1140	1
1141	3
1142	2
1143	2
1144	1
1145	2
1146	2
1147	1
1148	1
1149	0
1150	3
1151	1
1152	2
1153	1
1154	2
1155	2
1156	0
1157	1
1158	0
1159	0
1160	2
1161	2
1162	2
1163	0
1164	2
1165	0
1166	0
1167	0
1168	1
1169	2
1170	0
1171	1
1172	4
1173	1
1174	1
1175	2
1176	2
1177	0
1178	2
1179	1
1180	0
1181	3
1182	1
1183	1
1184	2
1185	2
1186	2
1187	4
1188	1
1189	4
1190	1
1191	0
1192	3
1193	0
1194	0
1195	0
1196	3
1197	0
1198	0
1199	2
1200	2
1201	3
1202	3
1203	0
1204	4
1205	1
1206	3
1207	1
1208	1
1209	2
1210	1
1211	1
1212	0
1213	0
1214	0
1215	4
1216	2
1217	3
1218	3
1219	0
1220	0
1221	1
1222	0
1223	1
1224	2
1225	1
1226	1
1227	2
1228	2
1229	0
1230	1
1231	2
1232	2
1233	0
1234	1
1235	1
1236	2
1237	1
1238	1
1239	2
1240	1
1241	1
1242	0
1243	2
1244	1
1245	0
1246	1
1247	1
1248	1
1249	0
1250	3
1251	1
1252	0
1253	2
1254	2
1255	1
1256	1
1257	1
1258	1
1259	0
1260	2
1261	0
1262	4
1263	1
1264	1
1265	2
1266	3
1267	2
1268	1
1269	2
1270	2
1271	1
1272	1
1273	1
1274	1
1275	0
1276	2
1277	0
1278	2
1279	1
1280	0
1281	1
1282	3
1283	0
1284	1
1285	0
1286	3
1287	1
1288	0
1289	0
1290	2
1291	1
1292	0
1293	0
1294	1
1295	2
1296	1
1297	0
1298	2
1299	1
1300	1
1301	0
1302	1
1303	2
1304	1
1305	0
1306	0
1307	0
1308	2
1309	1
1310	3
1311	0
1312	2
1313	5
1314	1
1315	0
1316	2
1317	2
1318	0
1319	0
1320	1
1321	2
1322	1
1323	1
1324	1
1325	1
1326	2
1327	0
1328	2
1329	1
1330	2
1331	2
1332	3
1333	2
1334	3
1335	2
1336	1
1337	1
1338	1
1339	0
1340	1
1341	2
1342	0
1343	2
1344	1
1345	1
1346	0
1347	1
1348	0
1349	1
1350	0
1351	1
1352	2
1353	0
1354	1
1355	2
1356	1
1357	0
1358	3
1359	2
1360	0
1361	0
1362	2
1363	1
1364	3
1365	0
1366	1
1367	0
1368	3
1369	3
1370	1
1371	0
1372	1
1373	1
1374	0
1375	2
1376	1
1377	4
1378	2
1379	0
1380	5
1381	0
1382	1
1383	2
1384	0
1385	0
1386	2
1387	3
1388	0
1389	1
1390	0
1391	1
1392	1
1393	1
1394	0
1395	1
1396	0
1397	1
1398	1
1399	0
1400	1
1401	1
1402	0
1403	1
1404	2
1405	1
1406	1
1407	1
1408	1
1409	0
1410	0
1411	1
1412	3
1413	2
1414	1
1415	2
1416	1
1417	1
1418	1
1419	3
1420	2
1421	1
1422	2
1423	1
1424	1
1425	1
1426	3
1427	1
1428	0
1429	0
1430	0
1431	0
1432	2
1433	3
1434	1
1435	1
1436	0
1437	1
1438	2
1439	0
1440	1
1441	4
1442	0
1443	1
1444	2
1445	1
1446	4
1447	1
1448	1
1449	2
1450	0
1451	2
1452	2
1453	0
1454	1
1455	0
1456	1
1457	0
1458	0
1459	1
1460	3
1461	0
1462	1
1463	1
1464	0
1465	4
1466	4
1467	3
1468	2
1469	0
1470	1
1471	0
1472	0
1473	0
1474	0
1475	0
1476	2
1477	0
1478	1
1479	0
1480	1
1481	1
1482	1
1483	0
1484	0
1485	0
1486	0
1487	1
1488	0
1489	1
1490	1
1491	2
1492	0
1493	0
1494	1
1495	2
1496	1
1497	3
1498	0
1499	1
1500	1
1501	1
1502	0
1503	2
1504	1
1505	0
1506	2
1507	1
1508	0
1509	0
1510	2
1511	2
1512	1
1513	2
1514	1
1515	3
1516	1
1517	3
1518	0
1519	3
1520	3
1521	0
1522	2
1523	1
1524	1
1525	0
1526	0
1527	2
1528	2
1529	1
1530	2
1531	1
1532	2
1533	1
1534	1
1535	2
1536	3
1537	0
1538	2
1539	4
1540	0
1541	1
1542	1
1543	1
1544	1
1545	2
1546	1
1547	3
1548	1
1549	2
1550	3
1551	1
1552	3
1553	2
1554	3
1555	2
1556	1
1557	0
1558	2
1559	0
1560	3
1561	0
1562	3
1563	0
1564	0
1565	0
1566	0
1567	1
1568	2
1569	1
1570	2
1571	3
1572	3
1573	1
1574	2
1575	0
1576	0
1577	0
1578	2
1579	2
1580	1
1581	1
1582	1
1583	2
1584	2
1585	0
1586	6
1587	0
1588	1
1589	0
1590	0
1591	2
1592	0
1593	1
1594	1
1595	2
1596	1
1597	0
1598	0
1599	2
1600	1
1601	1
1602	1
1603	5
1604	2
1605	1
1606	2
1607	0
1608	1
1609	0
1610	1
1611	0
1612	1
1613	1
1614	4
1615	0
1616	2
1617	1
1618	0
1619	3
1620	0
1621	0
1622	6
1623	2
1624	1
1625	3
1626	1
1627	2
1628	0
1629	2
1630	2
1631	1
1632	0
1633	2
1634	0
1635	4
1636	0
1637	1
1638	5
1639	0
1640	2
1641	0
1642	0
1643	1
1644	1
1645	3
1646	1
1647	5
1648	0
1649	0
1650	1
1651	1
1652	0
1653	3
1654	1
1655	0
1656	0
1657	1
1658	1
1659	2
1660	0
1661	1
1662	2
1663	3
1664	3
1665	0
1666	3
1667	3
1668	1
1669	1
1670	1
1671	2
1672	3
1673	1
1674	1
1675	0
1676	2
1677	3
1678	3
1679	2
1680	0
1681	1
1682	0
1683	1
1684	2
1685	2
1686	2
1687	1
1688	2
1689	2
1690	2
1691	1
1692	2
1693	4
1694	3
1695	0
1696	0
1697	1
1698	0
1699	1
1700	3
1701	0
1702	1
1703	2
1704	2
1705	0
1706	0
1707	1
1708	0
1709	0
1710	0
1711	2
1712	1
1713	2
1714	3
1715	2
1716	0
1717	1
1718	2
1719	4
1720	1
1721	1
1722	0
1723	0
1724	3
1725	0
1726	1
1727	0
1728	2
1729	2
1730	0
1731	2
1732	0
1733	0
1734	5
1735	1
1736	4
1737	3
1738	2
1739	2
1740	8
1741	3
1742	10
1743	7
1744	5
1745	11
1746	7
1747	25
1748	24
1749	23
1750	23
1751	30
1752	32
1753	38
1754	51
1755	57
1756	58
1757	86
1758	91
1759	121
1760	114
1761	138
1762	163
1763	227
1764	216
1765	259
1766	259
1767	362
1768	391
1769	410
1770	485
1771	538
1772	605
1773	673
1774	769
1775	827
1776	855
1777	1018
1778	1110
1779	1150
1780	1399
1781	1461
1782	1622
1783	1647
1784	1767
1785	1976
1786	2117
1787	2259
1788	2394
1789	2617
1790	2772
1791	2904
1792	3158
1793	3298
1794	3439
1795	3471
1796	3870
1797	3856
1798	4110
1799	4300
1800	4329
1801	4448
1802	4726
1803	4724
1804	4935
1805	5132
1806	5285
1807	5342
1808	5499
1809	5492
1810	5575
1811	5753
1812	5812
1813	5948
1814	5931
1815	6031
1816	6106
1817	5981
1818	6142
1819	5880
1820	6135
1821	6026
1822	6007
1823	5863
1824	5812
1825	5969
1826	5635
1827	5681
1828	5691
1829	5691
1830	5492
1831	5425
1832	5349
1833	5172
1834	5038
1835	5028
1836	5013
1837	4814
1838	4646
1839	4573
1840	4576
1841	4447
1842	4325
1843	4285
1844	4025
1845	4037
1846	4071
1847	3879
1848	3715
1849	3712
1850	3638
1851	3576
1852	3445
1853	3342
1854	3415
1855	3268
1856	3236
1857	3143
1858	3083
1859	2957
1860	2881
1861	2823
1862	2799
1863	2730
1864	2742
1865	2585
1866	2529
1867	2452
1868	2382
1869	2358
1870	2311
1871	2274
1872	2199
1873	2188
1874	2055
1875	2066
1876	1973
1877	1964
1878	1900
1879	1850
1880	1798
1881	1832
1882	1718
1883	1680
1884	1647
1885	1637
1886	1559
1887	1587
1888	1518
1889	1475
1890	1500
1891	1444
1892	1397
1893	1367
1894	1281
1895	1330
1896	1326
1897	1283
1898	1197
1899	1176
1900	1184
1901	1168
1902	1039
1903	1106
1904	1079
1905	999
1906	1021
1907	1017
1908	972
1909	975
1910	957
1911	916
1912	923
1913	908
1914	841
1915	830
1916	814
1917	782
1918	788
1919	749
1920	754
1921	693
1922	732
1923	723
1924	672
1925	683
1926	686
1927	677
1928	608
1929	636
1930	630
1931	567
1932	573
1933	578
1934	534
1935	506
1936	521
1937	518
1938	524
1939	543
1940	501
1941	457
1942	495
1943	438
1944	441
1945	415
1946	391
1947	420
1948	390
1949	407
1950	397
1951	407
1952	384
1953	407
1954	392
1955	326
1956	345
1957	341
1958	360
1959	330
1960	317
1961	313
1962	353
1963	289
1964	313
1965	282
1966	272
1967	264
1968	296
1969	269
1970	253
1971	283
1972	257
1973	240
1974	243
1975	224
1976	243
1977	222
1978	225
1979	210
1980	209
1981	208
1982	219
1983	234
1984	208
1985	199
1986	202
1987	161
1988	197
1989	183
1990	189
1991	170
1992	186
1993	170
1994	196
[truncated: 8,005 more rows]
